# Supplementary material for: 3-[(5-Methyl­furan-2-yl)methyl­ene]-1,5-dioxaspiro­[5.5]undecane-2,4-dione
Source: Acta Crystallogr Sect E Struct Rep Online. 2009 Jul 29;65(Pt 8):o2035. doi: 10.1107/S160053680902947X (PMC2977103; doi:10.1107/S160053680902947X)
Supplement: Supplementary file 1 [file e-65-o2035-sup1.cif]

##############################################################################
###                                                                        ###
###        Electronic paper (Acta Crystallographica Section E)             ###
###                                                                        ###
##############################################################################
#                                                                            #
# This CIF contains the data in a paper accepted for publication in Acta     #
# Crystallographica Section E. It conforms to the requirements of Notes      #
# for Authors for Section E, and has been peer reviewed under the auspices   #
# of the IUCr Commission on Journals.                                        #
#                                                                            #
# Full details of the Crystallographic Information File format               #
# are given in the paper "The Crystallographic Information File (CIF):       #
# a New Standard Archive File for Crystallography" by S. R. Hall, F. H.      #
# Allen and I. D. Brown [Acta Cryst. (1991), A47, 655-685].                  #
#                                                                            #
# The current version of the core CIF dictionary is obtainable from          #
# ftp://ftp.iucr.org/pub/cif_core.dic. The current version number is 2.4.    #
#                                                                            #
# Software is freely available for graphical display of the structure(s) in  #
# this CIF.  For information consult the CIF home page http://www.iucr.org/  #
# cif/home.html                                                              #
#                                                                            #
# This file may be used for bona fide research purposes within the           #
# scientific community so long as proper attribution is given to the journal # 
# article from which it was obtained.                                        #
#                                                                            #
##############################################################################
                                             
data_global
_audit_creation_method     SHELXL-97
_journal_data_validation_number     ?
_journal_date_recd_electronic     2009-07-06
_journal_date_accepted     2009-07-24
_journal_name_full     'Acta Crystallographica, Section E'
_journal_year     2009
_journal_volume     65
_journal_issue      8
_journal_page_first     o2035
_journal_page_last     o2035
_journal_paper_category     QO
_journal_coeditor_code     LH2861
_publ_contact_author_name     ' Fang-fang Jian'
_publ_contact_author_address
;MicroScale Science Institute
Weifang University
Weifang 261061
People's Republic of China
;
_publ_contact_author_email     wulanzeng@163.com
_publ_contact_author_fax     '86536 887 7561'
_publ_contact_author_phone     '86536 887 7561'
_publ_section_title
;
3-[(5-Methylfuran-2-yl)methylene]-1,5-dioxaspiro[5.5]undecane-2,4-dione
;
loop_
    _publ_author_name
    _publ_author_footnote
    _publ_author_address
    'Zeng, Wu-Lan' .
;
Microscale Science Institute
Department of Chemistry and Chemical Engineering
Weifang University
Weifang 261061
People's Republic of China
;
    'Zhang, Hua-Xiang' .
;
Microscale Science Institute
Department of Chemistry and Chemical Engineering
Weifang University
Weifang 261061
People's Republic of China
;
    'Jian, Fang-Fang' .
;
Microscale Science Institute
Department of Chemistry and Chemical Engineering
Weifang University
Weifang 261061
People's Republic of China
;
data_I
_chemical_name_systematic
;
3-[(5-Methylfuran-2-yl)methylene]-1,5-dioxaspiro[5.5]undecane-2,4-dione
;
_chemical_name_common     ?
_chemical_formula_moiety     'C15 H16 O5'
_chemical_formula_sum     'C15 H16 O5'
_chemical_formula_iupac     'C15 H16 O5'
_chemical_formula_weight     276.28
_chemical_melting_point     ?
_symmetry_cell_setting     Monoclinic
_symmetry_space_group_name_H-M     'P 21/c'
_symmetry_space_group_name_Hall     '-P 2ybc'
loop_
    _symmetry_equiv_pos_as_xyz
    'x, y, z'
    '-x, y+1/2, -z+1/2'
    '-x, -y, -z'
    'x, -y-1/2, z-1/2'
_cell_length_a     19.314(4)
_cell_length_b     6.8289(14)
_cell_length_c     20.468(4)
_cell_angle_alpha     90.00
_cell_angle_beta     97.04(3)
_cell_angle_gamma     90.00
_cell_volume     2679.2(9)
_cell_formula_units_Z     8
_cell_measurement_reflns_used     3716
_cell_measurement_theta_min     3.10
_cell_measurement_theta_max     27.48
_cell_measurement_temperature     293(2)
_exptl_crystal_description     block
_exptl_crystal_colour     yellow
_exptl_crystal_size_max     0.22
_exptl_crystal_size_mid     0.18
_exptl_crystal_size_min     0.15
_exptl_crystal_density_diffrn     1.370
_exptl_crystal_density_meas     ?
_exptl_crystal_density_method     'not measured'
_exptl_crystal_F_000     1168
_exptl_absorpt_coefficient_mu     0.103
_exptl_absorpt_correction_type     multi-scan
_exptl_absorpt_process_details     '(SADABS; Sheldrick, 1996)'
_exptl_absorpt_correction_T_min     0.9777
_exptl_absorpt_correction_T_max     0.9847
_exptl_special_details
;
;
_diffrn_ambient_temperature     293(2)
_diffrn_radiation_type     MoK\a
_diffrn_radiation_wavelength     0.71073
_diffrn_radiation_source     'fine-focus sealed tube'
_diffrn_radiation_monochromator     graphite
_diffrn_measurement_device_type     'Bruker SMART CCD area-detector'
_diffrn_measurement_method     '\f and \w'
_diffrn_detector_area_resol_mean     ?
_diffrn_reflns_number     21978
_diffrn_reflns_av_R_equivalents     0.0493
_diffrn_reflns_av_sigmaI/netI     0.0505
_diffrn_reflns_theta_min     3.10
_diffrn_reflns_theta_max     27.48
_diffrn_reflns_theta_full     27.48
_diffrn_measured_fraction_theta_max     0.981
_diffrn_measured_fraction_theta_full     0.981
_diffrn_reflns_limit_h_min     -25
_diffrn_reflns_limit_h_max     24
_diffrn_reflns_limit_k_min     -8
_diffrn_reflns_limit_k_max     8
_diffrn_reflns_limit_l_min     -26
_diffrn_reflns_limit_l_max     26
_diffrn_reflns_reduction_process     ?
_diffrn_standards_number     ?
_diffrn_standards_interval_count     ?
_diffrn_standards_interval_time     ?
_diffrn_standards_decay_%     ?
_refine_special_details
;
Refinement of <i>F</i>^2^ against ALL reflections. The weighted <i>R</i>-factor
<i>wR</i> and goodness of fit <i>S</i> are based on <i>F</i>^2^, conventional
<i>R</i>-factors <i>R</i> are based on <i>F</i>, with <i>F</i> set to zero for
negative <i>F</i>^2^. The threshold expression of <i>F</i>^2^ >
\s(<i>F</i>^2^) is used only for calculating <i>R</i>-factors(gt) <i>etc</i>.
and is not relevant to the choice of reflections for refinement.
<i>R</i>-factors based on <i>F</i>^2^ are statistically about twice as large
as those based on <i>F</i>, and <i>R</i>- factors based on ALL data will be
even larger.
;
_reflns_number_total     6028
_reflns_number_gt     3716
_reflns_threshold_expression     I>2\s(I)
_refine_ls_structure_factor_coef     Fsqd
_refine_ls_matrix_type     full
_refine_ls_R_factor_all     0.0892
_refine_ls_R_factor_gt     0.0597
_refine_ls_wR_factor_gt     0.1684
_refine_ls_wR_factor_ref     0.1980
_refine_ls_goodness_of_fit_ref     1.019
_refine_ls_restrained_S_all     1.019
_refine_ls_number_reflns     6028
_refine_ls_number_parameters     363
_refine_ls_number_restraints     0
_refine_ls_hydrogen_treatment     constr
_refine_ls_weighting_scheme     calc
_refine_ls_weighting_details
                  'calc w=1/[\s^2^(Fo^2^)+(0.119P)^2^] where P=(Fo^2^+2Fc^2^)/3'
_atom_sites_solution_hydrogens     geom
_atom_sites_solution_primary     direct
_atom_sites_solution_secondary     difmap
_refine_ls_shift/su_max     0.001
_refine_ls_shift/su_mean     0.000
_refine_diff_density_max     0.400
_refine_diff_density_min     -0.360
_refine_ls_extinction_method     none
_refine_ls_extinction_coef     ?
loop_
    _atom_type_symbol
    _atom_type_description
    _atom_type_scat_dispersion_real
    _atom_type_scat_dispersion_imag
    _atom_type_scat_source
    'C' 'C' 0.0033 0.0016
                         'International Tables Vol C Tables 4.2.6.8 and 6.1.1.4'
    'H' 'H' 0.0000 0.0000
                         'International Tables Vol C Tables 4.2.6.8 and 6.1.1.4'
    'O' 'O' 0.0106 0.0060
                         'International Tables Vol C Tables 4.2.6.8 and 6.1.1.4'
_computing_data_collection     'SMART (Bruker, 1997)'
_computing_cell_refinement     'SAINT (Bruker, 1997)'
_computing_data_reduction     'SAINT (Bruker, 1997)'
_computing_structure_solution     'SHELXS97 (Sheldrick, 2008)'
_computing_structure_refinement     'SHELXL97 (Sheldrick, 2008)'
_computing_molecular_graphics     'SHELXTL (Sheldrick, 2008)'
_computing_publication_material     'SHELXTL (Sheldrick, 2008)'
loop_
    _atom_site_type_symbol
    _atom_site_label
    _atom_site_fract_x
    _atom_site_fract_y
    _atom_site_fract_z
    _atom_site_U_iso_or_equiv
    _atom_site_adp_type
    _atom_site_calc_flag
    _atom_site_refinement_flags
    _atom_site_occupancy
    _atom_site_disorder_assembly
    _atom_site_disorder_group
    O O2A 0.77282(7) 0.9079(2) 0.18291(7) 0.0240(4) Uani d . 1 . .
    O O3A 0.85666(7) 1.0679(3) 0.38985(7) 0.0302(4) Uani d . 1 . .
    O O4A 1.01152(7) 1.0476(3) 0.22791(7) 0.0298(4) Uani d . 1 . .
    O O5A 0.97036(7) 1.1039(2) 0.41380(7) 0.0266(4) Uani d . 1 . .
    O O6A 1.04784(7) 1.0940(2) 0.33323(7) 0.0250(4) Uani d . 1 . .
    C C1A 0.74943(10) 0.9542(4) 0.28658(10) 0.0246(5) Uani d . 1 . .
    H H1AA 0.7543 0.9805 0.3315 0.030 Uiso calc R 1 . .
    C C2A 0.80226(10) 0.9507(3) 0.24675(9) 0.0226(5) Uani d . 1 . .
    C C3A 0.70337(10) 0.8848(3) 0.18383(10) 0.0241(5) Uani d . 1 . .
    C C4A 0.68697(10) 0.9107(4) 0.24655(11) 0.0264(5) Uani d . 1 . .
    H H4AA 0.6428 0.9012 0.2600 0.032 Uiso calc R 1 . .
    C C5A 0.87528(10) 0.9763(3) 0.25215(9) 0.0223(5) Uani d . 1 . .
    H H5AA 0.8931 0.9559 0.2125 0.027 Uiso calc R 1 . .
    C C6A 0.91304(10) 1.0628(3) 0.37011(10) 0.0234(5) Uani d . 1 . .
    C C7A 0.92562(10) 1.0240(3) 0.30207(9) 0.0227(5) Uani d . 1 . .
    C C8A 0.99672(10) 1.0523(4) 0.28365(10) 0.0244(5) Uani d . 1 . .
    C C9A 1.03783(10) 1.0380(3) 0.39939(9) 0.0225(5) Uani d . 1 . .
    C C10A 1.16592(10) 1.0837(4) 0.43581(10) 0.0294(5) Uani d . 1 . .
    H H10A 1.1762 1.1199 0.3922 0.035 Uiso calc R 1 . .
    H H10B 1.1991 1.1501 0.4677 0.035 Uiso calc R 1 . .
    C C11A 1.17412(10) 0.8647(4) 0.44459(10) 0.0295(5) Uani d . 1 . .
    H H11A 1.1698 0.8308 0.4899 0.035 Uiso calc R 1 . .
    H H11B 1.2203 0.8263 0.4355 0.035 Uiso calc R 1 . .
    C C12A 1.11918(10) 0.7519(4) 0.39880(10) 0.0265(5) Uani d . 1 . .
    H H12C 1.1237 0.6130 0.4082 0.032 Uiso calc R 1 . .
    H H12D 1.1273 0.7724 0.3534 0.032 Uiso calc R 1 . .
    C C13A 1.04505(10) 0.8192(4) 0.40769(10) 0.0252(5) Uani d . 1 . .
    H H13A 1.0117 0.7541 0.3755 0.030 Uiso calc R 1 . .
    H H13B 1.0346 0.7824 0.4512 0.030 Uiso calc R 1 . .
    C C14A 1.09154(10) 1.1511(4) 0.44459(10) 0.0275(5) Uani d . 1 . .
    H H14C 1.0834 1.1312 0.4899 0.033 Uiso calc R 1 . .
    H H14D 1.0868 1.2899 0.4349 0.033 Uiso calc R 1 . .
    C C15A 0.66067(11) 0.8365(4) 0.12100(11) 0.0323(5) Uani d . 1 . .
    H H15A 0.6659 0.9375 0.0893 0.049 Uiso calc R 1 . .
    H H15B 0.6125 0.8269 0.1280 0.049 Uiso calc R 1 . .
    H H15C 0.6758 0.7137 0.1049 0.049 Uiso calc R 1 . .
    O O2B 0.72619(7) 0.4699(2) 0.32748(7) 0.0260(4) Uani d . 1 . .
    O O3B 0.65167(7) 0.3142(3) 0.11772(7) 0.0311(4) Uani d . 1 . .
    O O4B 0.48850(7) 0.3305(3) 0.27231(7) 0.0312(4) Uani d . 1 . .
    O O5B 0.53852(7) 0.2773(3) 0.08899(7) 0.0289(4) Uani d . 1 . .
    O O6B 0.45715(7) 0.2830(3) 0.16647(7) 0.0269(4) Uani d . 1 . .
    C C1B 0.81544(10) 0.4690(4) 0.26779(11) 0.0289(5) Uani d . 1 . .
    H H1BA 0.8604 0.4789 0.2562 0.035 Uiso calc R 1 . .
    C C2B 0.75465(10) 0.4255(4) 0.22541(11) 0.0262(5) Uani d . 1 . .
    H H2BA 0.7519 0.3999 0.1805 0.031 Uiso calc R 1 . .
    C C3B 0.79632(10) 0.4941(4) 0.32922(11) 0.0269(5) Uani d . 1 . .
    C C4B 0.69981(10) 0.4275(3) 0.26259(10) 0.0242(5) Uani d . 1 . .
    C C5B 0.62670(10) 0.4016(3) 0.25433(10) 0.0229(5) Uani d . 1 . .
    H H5BA 0.6071 0.4197 0.2932 0.027 Uiso calc R 1 . .
    C C6B 0.50626(10) 0.3260(4) 0.21756(10) 0.0255(5) Uani d . 1 . .
    C C7B 0.57830(10) 0.3558(3) 0.20207(10) 0.0238(5) Uani d . 1 . .
    C C8B 0.59395(10) 0.3186(4) 0.13503(10) 0.0249(5) Uani d . 1 . .
    C C9B 0.46957(10) 0.3378(4) 0.10066(10) 0.0251(5) Uani d . 1 . .
    C C10B 0.34343(11) 0.2776(4) 0.06026(11) 0.0326(6) Uani d . 1 . .
    H H10C 0.3122 0.2052 0.0282 0.039 Uiso calc R 1 . .
    H H10D 0.3319 0.2447 0.1037 0.039 Uiso calc R 1 . .
    C C11B 0.41892(11) 0.2164(4) 0.05488(11) 0.0309(5) Uani d . 1 . .
    H H11C 0.4249 0.0789 0.0661 0.037 Uiso calc R 1 . .
    H H11D 0.4288 0.2335 0.0099 0.037 Uiso calc R 1 . .
    C C12B 0.45988(10) 0.5554(4) 0.09071(10) 0.0263(5) Uani d . 1 . .
    H H12A 0.4725 0.5916 0.0479 0.032 Uiso calc R 1 . .
    H H12B 0.4905 0.6249 0.1240 0.032 Uiso calc R 1 . .
    C C13B 0.38411(10) 0.6153(4) 0.09512(10) 0.0285(5) Uani d . 1 . .
    H H13C 0.3738 0.5974 0.1399 0.034 Uiso calc R 1 . .
    H H13D 0.3783 0.7530 0.0842 0.034 Uiso calc R 1 . .
    C C14B 0.33275(11) 0.4947(4) 0.04849(10) 0.0331(6) Uani d . 1 . .
    H H14A 0.2854 0.5296 0.0550 0.040 Uiso calc R 1 . .
    H H14B 0.3390 0.5252 0.0033 0.040 Uiso calc R 1 . .
    C C15B 0.83547(11) 0.5452(4) 0.39357(12) 0.0354(6) Uani d . 1 . .
    H H15D 0.8248 0.4525 0.4262 0.053 Uiso calc R 1 . .
    H H15E 0.8225 0.6742 0.4061 0.053 Uiso calc R 1 . .
    H H15F 0.8846 0.5421 0.3902 0.053 Uiso calc R 1 . .
loop_
    _atom_site_aniso_label
    _atom_site_aniso_U_11
    _atom_site_aniso_U_22
    _atom_site_aniso_U_33
    _atom_site_aniso_U_12
    _atom_site_aniso_U_13
    _atom_site_aniso_U_23
    O2A 0.0205(6) 0.0310(10) 0.0199(7) -0.0014(6) -0.0002(6) -0.0009(6)
    O3A 0.0241(7) 0.0446(12) 0.0225(7) 0.0018(7) 0.0052(6) -0.0025(7)
    O4A 0.0222(7) 0.0473(12) 0.0202(7) -0.0007(7) 0.0042(6) 0.0054(7)
    O5A 0.0221(7) 0.0372(11) 0.0205(7) 0.0017(6) 0.0022(6) -0.0029(6)
    O6A 0.0209(6) 0.0344(10) 0.0191(7) -0.0023(6) 0.0007(6) 0.0042(6)
    C1A 0.0231(9) 0.0292(14) 0.0216(10) 0.0022(9) 0.0028(8) -0.0001(8)
    C2A 0.0232(9) 0.0244(13) 0.0195(9) 0.0016(8) -0.0001(8) 0.0003(8)
    C3A 0.0216(9) 0.0237(13) 0.0270(10) 0.0008(8) 0.0020(9) -0.0017(8)
    C4A 0.0215(9) 0.0277(14) 0.0304(11) 0.0005(9) 0.0039(9) 0.0004(9)
    C5A 0.0250(9) 0.0241(13) 0.0178(9) 0.0024(8) 0.0030(8) 0.0016(8)
    C6A 0.0215(9) 0.0287(14) 0.0195(9) 0.0008(8) 0.0003(8) -0.0006(8)
    C7A 0.0201(9) 0.0290(14) 0.0188(9) 0.0032(8) 0.0019(8) 0.0027(8)
    C8A 0.0223(9) 0.0298(14) 0.0203(10) -0.0012(9) -0.0002(8) 0.0053(8)
    C9A 0.0202(9) 0.0284(13) 0.0190(9) 0.0002(8) 0.0032(8) 0.0018(8)
    C10A 0.0243(10) 0.0415(16) 0.0211(10) -0.0078(9) -0.0018(9) 0.0002(9)
    C11A 0.0231(9) 0.0432(16) 0.0220(10) 0.0022(9) 0.0018(9) 0.0016(9)
    C12A 0.0279(10) 0.0283(14) 0.0231(10) 0.0012(9) 0.0018(9) 0.0022(9)
    C13A 0.0242(9) 0.0326(14) 0.0185(9) -0.0029(9) 0.0019(8) 0.0020(8)
    C14A 0.0258(10) 0.0317(15) 0.0242(10) -0.0063(9) -0.0002(9) -0.0022(9)
    C15A 0.0273(10) 0.0378(16) 0.0300(11) -0.0017(10) -0.0047(9) -0.0052(10)
    O2B 0.0213(7) 0.0312(10) 0.0250(7) -0.0001(6) 0.0008(6) 0.0000(6)
    O3B 0.0247(7) 0.0426(12) 0.0272(8) 0.0018(7) 0.0076(6) -0.0011(7)
    O4B 0.0226(7) 0.0496(12) 0.0216(7) 0.0011(7) 0.0039(6) 0.0069(7)
    O5B 0.0224(7) 0.0407(11) 0.0238(7) 0.0009(7) 0.0031(6) -0.0016(7)
    O6B 0.0214(7) 0.0393(11) 0.0196(7) -0.0029(6) 0.0010(6) 0.0053(6)
    C1B 0.0222(10) 0.0278(14) 0.0367(12) 0.0006(9) 0.0044(9) 0.0021(10)
    C2B 0.0236(9) 0.0275(14) 0.0278(11) 0.0017(9) 0.0046(9) 0.0022(9)
    C3B 0.0220(9) 0.0237(13) 0.0341(11) 0.0007(8) 0.0001(9) 0.0000(9)
    C4B 0.0247(10) 0.0246(13) 0.0230(10) 0.0015(8) 0.0014(9) 0.0023(8)
    C5B 0.0237(9) 0.0246(13) 0.0212(9) 0.0041(8) 0.0062(8) 0.0026(8)
    C6B 0.0231(9) 0.0293(14) 0.0234(10) 0.0007(9) 0.0002(9) 0.0049(9)
    C7B 0.0210(9) 0.0270(13) 0.0236(10) 0.0017(8) 0.0035(8) 0.0040(8)
    C8B 0.0220(9) 0.0282(14) 0.0245(10) 0.0011(8) 0.0031(9) 0.0019(9)
    C9B 0.0215(9) 0.0338(14) 0.0199(9) -0.0026(9) 0.0023(8) 0.0009(9)
    C10B 0.0266(10) 0.0460(17) 0.0240(10) -0.0102(10) -0.0013(9) 0.0016(10)
    C11B 0.0289(10) 0.0371(16) 0.0257(10) -0.0044(10) -0.0002(9) -0.0022(10)
    C12B 0.0265(10) 0.0335(14) 0.0191(9) -0.0038(9) 0.0030(9) 0.0020(9)
    C13B 0.0293(10) 0.0317(15) 0.0242(10) 0.0022(9) 0.0026(9) 0.0049(9)
    C14B 0.0256(10) 0.0517(18) 0.0209(10) -0.0012(10) -0.0013(9) 0.0070(10)
    C15B 0.0294(11) 0.0390(17) 0.0352(12) -0.0029(10) -0.0059(10) -0.0007(11)
_geom_special_details
;
All e.s.d.'s (except the e.s.d. in the dihedral angle between two l.s. planes)
are estimated using the full covariance matrix. The cell e.s.d.'s are taken
into account individually in the estimation of e.s.d.'s in distances, angles
and torsion angles; correlations between e.s.d.'s in cell parameters are only
used when they are defined by crystal symmetry. An approximate (isotropic)
treatment of cell e.s.d.'s is used for estimating e.s.d.'s involving l.s.
planes.
;
loop_
    _geom_bond_atom_site_label_1
    _geom_bond_atom_site_label_2
    _geom_bond_site_symmetry_2
    _geom_bond_distance
    _geom_bond_publ_flag
    O2A C3A . 1.353(2) ?
    O2A C2A . 1.391(2) ?
    O3A C6A . 1.207(2) ?
    O4A C8A . 1.210(2) ?
    O5A C6A . 1.364(2) ?
    O5A C9A . 1.443(2) ?
    O6A C8A . 1.357(2) ?
    O6A C9A . 1.443(2) ?
    C1A C2A . 1.382(3) ?
    C1A C4A . 1.404(3) ?
    C1A H1AA . 0.9300 ?
    C2A C5A . 1.412(3) ?
    C3A C4A . 1.371(3) ?
    C3A C15A . 1.478(3) ?
    C4A H4AA . 0.9300 ?
    C5A C7A . 1.361(3) ?
    C5A H5AA . 0.9300 ?
    C6A C7A . 1.467(3) ?
    C7A C8A . 1.481(3) ?
    C9A C13A . 1.508(3) ?
    C9A C14A . 1.514(3) ?
    C10A C11A . 1.512(4) ?
    C10A C14A . 1.540(3) ?
    C10A H10A . 0.9700 ?
    C10A H10B . 0.9700 ?
    C11A C12A . 1.534(3) ?
    C11A H11A . 0.9700 ?
    C11A H11B . 0.9700 ?
    C12A C13A . 1.536(3) ?
    C12A H12C . 0.9700 ?
    C12A H12D . 0.9700 ?
    C13A H13A . 0.9700 ?
    C13A H13B . 0.9700 ?
    C14A H14C . 0.9700 ?
    C14A H14D . 0.9700 ?
    C15A H15A . 0.9600 ?
    C15A H15B . 0.9600 ?
    C15A H15C . 0.9600 ?
    O2B C3B . 1.361(2) ?
    O2B C4B . 1.393(2) ?
    O3B C8B . 1.211(2) ?
    O4B C6B . 1.212(2) ?
    O5B C8B . 1.366(2) ?
    O5B C9B . 1.442(2) ?
    O6B C6B . 1.355(2) ?
    O6B C9B . 1.446(2) ?
    C1B C3B . 1.364(3) ?
    C1B C2B . 1.403(3) ?
    C1B H1BA . 0.9300 ?
    C2B C4B . 1.378(3) ?
    C2B H2BA . 0.9300 ?
    C3B C15B . 1.478(3) ?
    C4B C5B . 1.412(3) ?
    C5B C7B . 1.368(3) ?
    C5B H5BA . 0.9300 ?
    C6B C7B . 1.478(3) ?
    C7B C8B . 1.463(3) ?
    C9B C12B . 1.508(3) ?
    C9B C11B . 1.516(3) ?
    C10B C14B . 1.512(4) ?
    C10B C11B . 1.534(3) ?
    C10B H10C . 0.9700 ?
    C10B H10D . 0.9700 ?
    C11B H11C . 0.9700 ?
    C11B H11D . 0.9700 ?
    C12B C13B . 1.533(3) ?
    C12B H12A . 0.9700 ?
    C12B H12B . 0.9700 ?
    C13B C14B . 1.530(3) ?
    C13B H13C . 0.9700 ?
    C13B H13D . 0.9700 ?
    C14B H14A . 0.9700 ?
    C14B H14B . 0.9700 ?
    C15B H15D . 0.9600 ?
    C15B H15E . 0.9600 ?
    C15B H15F . 0.9600 ?
loop_
    _geom_angle_atom_site_label_1
    _geom_angle_atom_site_label_2
    _geom_angle_atom_site_label_3
    _geom_angle_site_symmetry_1
    _geom_angle_site_symmetry_3
    _geom_angle
    _geom_angle_publ_flag
    C3A O2A C2A . . 107.65(15) ?
    C6A O5A C9A . . 118.84(15) ?
    C8A O6A C9A . . 118.53(15) ?
    C2A C1A C4A . . 107.20(18) ?
    C2A C1A H1AA . . 126.4 ?
    C4A C1A H1AA . . 126.4 ?
    C1A C2A O2A . . 108.14(16) ?
    C1A C2A C5A . . 138.96(19) ?
    O2A C2A C5A . . 112.90(16) ?
    O2A C3A C4A . . 109.96(18) ?
    O2A C3A C15A . . 117.54(17) ?
    C4A C3A C15A . . 132.49(18) ?
    C3A C4A C1A . . 107.04(18) ?
    C3A C4A H4AA . . 126.5 ?
    C1A C4A H4AA . . 126.5 ?
    C7A C5A C2A . . 134.69(18) ?
    C7A C5A H5AA . . 112.7 ?
    C2A C5A H5AA . . 112.7 ?
    O3A C6A O5A . . 117.86(18) ?
    O3A C6A C7A . . 125.73(18) ?
    O5A C6A C7A . . 116.36(16) ?
    C5A C7A C6A . . 124.74(17) ?
    C5A C7A C8A . . 116.08(18) ?
    C6A C7A C8A . . 119.01(18) ?
    O4A C8A O6A . . 118.46(17) ?
    O4A C8A C7A . . 124.77(19) ?
    O6A C8A C7A . . 116.72(17) ?
    O5A C9A O6A . . 109.72(16) ?
    O5A C9A C13A . . 111.06(16) ?
    O6A C9A C13A . . 110.32(17) ?
    O5A C9A C14A . . 106.51(17) ?
    O6A C9A C14A . . 106.11(16) ?
    C13A C9A C14A . . 112.94(18) ?
    C11A C10A C14A . . 111.55(18) ?
    C11A C10A H10A . . 109.3 ?
    C14A C10A H10A . . 109.3 ?
    C11A C10A H10B . . 109.3 ?
    C14A C10A H10B . . 109.3 ?
    H10A C10A H10B . . 108.0 ?
    C10A C11A C12A . . 111.68(18) ?
    C10A C11A H11A . . 109.3 ?
    C12A C11A H11A . . 109.3 ?
    C10A C11A H11B . . 109.3 ?
    C12A C11A H11B . . 109.3 ?
    H11A C11A H11B . . 107.9 ?
    C11A C12A C13A . . 111.25(18) ?
    C11A C12A H12C . . 109.4 ?
    C13A C12A H12C . . 109.4 ?
    C11A C12A H12D . . 109.4 ?
    C13A C12A H12D . . 109.4 ?
    H12C C12A H12D . . 108.0 ?
    C9A C13A C12A . . 110.95(17) ?
    C9A C13A H13A . . 109.4 ?
    C12A C13A H13A . . 109.4 ?
    C9A C13A H13B . . 109.4 ?
    C12A C13A H13B . . 109.4 ?
    H13A C13A H13B . . 108.0 ?
    C9A C14A C10A . . 110.81(18) ?
    C9A C14A H14C . . 109.5 ?
    C10A C14A H14C . . 109.5 ?
    C9A C14A H14D . . 109.5 ?
    C10A C14A H14D . . 109.5 ?
    H14C C14A H14D . . 108.1 ?
    C3A C15A H15A . . 109.5 ?
    C3A C15A H15B . . 109.5 ?
    H15A C15A H15B . . 109.5 ?
    C3A C15A H15C . . 109.5 ?
    H15A C15A H15C . . 109.5 ?
    H15B C15A H15C . . 109.5 ?
    C3B O2B C4B . . 107.26(16) ?
    C8B O5B C9B . . 119.22(16) ?
    C6B O6B C9B . . 118.84(15) ?
    C3B C1B C2B . . 107.22(18) ?
    C3B C1B H1BA . . 126.4 ?
    C2B C1B H1BA . . 126.4 ?
    C4B C2B C1B . . 107.33(19) ?
    C4B C2B H2BA . . 126.3 ?
    C1B C2B H2BA . . 126.3 ?
    O2B C3B C1B . . 109.97(19) ?
    O2B C3B C15B . . 116.81(18) ?
    C1B C3B C15B . . 133.19(19) ?
    C2B C4B O2B . . 108.21(17) ?
    C2B C4B C5B . . 139.2(2) ?
    O2B C4B C5B . . 112.55(17) ?
    C7B C5B C4B . . 134.40(18) ?
    C7B C5B H5BA . . 112.8 ?
    C4B C5B H5BA . . 112.8 ?
    O4B C6B O6B . . 117.93(17) ?
    O4B C6B C7B . . 125.12(19) ?
    O6B C6B C7B . . 116.91(17) ?
    C5B C7B C8B . . 124.97(17) ?
    C5B C7B C6B . . 115.77(18) ?
    C8B C7B C6B . . 119.03(18) ?
    O3B C8B O5B . . 117.70(18) ?
    O3B C8B C7B . . 125.61(19) ?
    O5B C8B C7B . . 116.63(16) ?
    O5B C9B O6B . . 110.01(16) ?
    O5B C9B C12B . . 111.21(17) ?
    O6B C9B C12B . . 110.41(17) ?
    O5B C9B C11B . . 106.25(17) ?
    O6B C9B C11B . . 105.43(17) ?
    C12B C9B C11B . . 113.30(18) ?
    C14B C10B C11B . . 111.61(19) ?
    C14B C10B H10C . . 109.3 ?
    C11B C10B H10C . . 109.3 ?
    C14B C10B H10D . . 109.3 ?
    C11B C10B H10D . . 109.3 ?
    H10C C10B H10D . . 108.0 ?
    C9B C11B C10B . . 110.70(19) ?
    C9B C11B H11C . . 109.5 ?
    C10B C11B H11C . . 109.5 ?
    C9B C11B H11D . . 109.5 ?
    C10B C11B H11D . . 109.5 ?
    H11C C11B H11D . . 108.1 ?
    C9B C12B C13B . . 111.01(18) ?
    C9B C12B H12A . . 109.4 ?
    C13B C12B H12A . . 109.4 ?
    C9B C12B H12B . . 109.4 ?
    C13B C12B H12B . . 109.4 ?
    H12A C12B H12B . . 108.0 ?
    C14B C13B C12B . . 111.74(19) ?
    C14B C13B H13C . . 109.3 ?
    C12B C13B H13C . . 109.3 ?
    C14B C13B H13D . . 109.3 ?
    C12B C13B H13D . . 109.3 ?
    H13C C13B H13D . . 107.9 ?
    C10B C14B C13B . . 111.28(18) ?
    C10B C14B H14A . . 109.4 ?
    C13B C14B H14A . . 109.4 ?
    C10B C14B H14B . . 109.4 ?
    C13B C14B H14B . . 109.4 ?
    H14A C14B H14B . . 108.0 ?
    C3B C15B H15D . . 109.5 ?
    C3B C15B H15E . . 109.5 ?
    H15D C15B H15E . . 109.5 ?
    C3B C15B H15F . . 109.5 ?
    H15D C15B H15F . . 109.5 ?
    H15E C15B H15F . . 109.5 ?
loop_
    _geom_hbond_atom_site_label_D
    _geom_hbond_atom_site_label_H
    _geom_hbond_atom_site_label_A
    _geom_hbond_site_symmetry_A
    _geom_hbond_distance_DH
    _geom_hbond_distance_HA
    _geom_hbond_distance_DA
    _geom_hbond_angle_DHA
    _geom_hbond_publ_flag
    C1A H1AA O3A . 0.93 2.26 2.878(3) 123.3 no
    C4A H4AA O4B 2_655 0.93 2.59 3.408(3) 147.4 yes
    C1B H1BA O4A 2_745 0.93 2.50 3.376(3) 156.9 yes
    C2B H2BA O3B . 0.93 2.26 2.884(3) 123.5 no
    C12B H12B O4B 2_655 0.97 2.53 3.420(3) 151.9 yes
    C13A H13A O4A 2_745 0.97 2.54 3.405(3) 148.8 yes
