# Supplementary material for: 3-[(5-Methyl­furan-2-yl)methyl­ene]-1,5-dioxaspiro­[5.5]undecane-2,4-dione
Source: Acta Crystallogr Sect E Struct Rep Online. 2009 Jul 29;65(Pt 8):o2035. doi: 10.1107/S160053680902947X (PMC2977103; doi:10.1107/S160053680902947X)
Supplement: Supplementary file 2 [file e-65-o2035-Isup2.hkl]

# 
# h,k,l, Fc-squared, Fo-squared, sigma(Fo-squared) and status flag 
# 
data_I
_shelx_title ' I         P21/c        R = 0.07' 
_shelx_refln_list_code          4 
_shelx_F_calc_maximum      241.81 
_exptl_crystal_F_000      1168.00 
_reflns_d_resolution_high  0.7701 
 
loop_ 
 _symmetry_equiv_pos_as_xyz 
 'x, y, z' 
 '-x, y+1/2, -z+1/2' 
 '-x, -y, -z' 
 'x, -y-1/2, z-1/2' 
 
_cell_length_a    19.3140 
_cell_length_b     6.8289 
_cell_length_c    20.4680 
_cell_angle_alpha  90.000 
_cell_angle_beta   97.040 
_cell_angle_gamma  90.000 
 
_shelx_F_squared_multiplier     1.000 
 
loop_ 
 _refln_index_h 
 _refln_index_k 
 _refln_index_l 
 _refln_F_squared_calc 
 _refln_F_squared_meas 
 _refln_F_squared_sigma 
 _refln_observed_status 
   3   0   0       23.29       24.19      2.74 o 
   4   0   0     1318.60     1204.98     19.41 o 
   5   0   0        2.11        2.67      4.88 o 
   6   0   0    11549.38    11484.09    148.34 o 
   7   0   0      192.87      177.72      7.51 o 
   8   0   0       51.07      105.65      8.97 o 
   9   0   0       86.47       83.51      6.58 o 
  10   0   0      747.53      731.13     16.50 o 
  11   0   0       34.49       30.53      6.58 o 
  12   0   0       18.77        4.48      5.62 o 
  13   0   0       34.45       25.95      6.24 o 
  14   0   0      715.72      671.73     19.61 o 
  15   0   0       47.34       48.81     12.86 o 
  16   0   0      562.69      585.89     26.28 o 
  17   0   0      382.09      401.81     18.50 o 
  18   0   0      136.45      120.98     17.39 o 
  19   0   0      145.52      171.61     18.98 o 
  20   0   0       66.16       49.37     10.88 o 
  21   0   0       28.52       20.48     10.55 o 
  22   0   0      104.94       90.32      9.66 o 
  23   0   0       67.08       58.64     47.17 o 
  24   0   0     1501.31     2193.35     57.17 o 
   1   1   0        0.36        3.99      2.90 o 
   2   1   0      262.84      200.62      7.59 o 
   3   1   0     2820.29     2606.27     32.81 o 
   4   1   0      341.17      288.01      9.21 o 
   5   1   0      393.68      393.36     10.87 o 
   6   1   0      976.46      866.40     13.59 o 
   7   1   0     2315.11     2233.84     30.82 o 
   8   1   0     3187.48     3139.94     34.64 o 
   9   1   0     1103.38     1132.04     17.63 o 
  10   1   0       42.46       38.11      5.70 o 
  11   1   0      301.31      278.80      8.64 o 
  12   1   0      218.78      208.91      8.47 o 
  13   1   0      145.88      146.73      7.76 o 
  14   1   0        6.69        8.80      4.37 o 
  15   1   0      163.57      151.98      8.95 o 
  16   1   0       13.93       14.96      5.31 o 
  17   1   0       46.28       33.70      5.89 o 
  18   1   0       58.38       67.53      6.47 o 
  19   1   0       11.77       11.06      4.97 o 
  20   1   0        4.93        4.21      4.33 o 
  21   1   0       78.01       92.19      9.85 o 
  22   1   0       15.97       17.36      8.39 o 
  23   1   0        7.60        8.83      6.47 o 
  24   1   0       37.31       28.42     11.12 o 
   0   2   0    14520.91    15021.41    305.07 o 
   1   2   0    35846.82    37000.70    574.65 o 
   2   2   0    15489.71    15814.18    224.41 o 
   3   2   0      529.45      499.57     16.72 o 
   4   2   0     2679.91     2546.85     31.45 o 
   5   2   0     1887.58     1713.19     24.01 o 
   6   2   0       38.67       26.85      6.28 o 
   7   2   0     1166.86     1020.52     19.68 o 
   8   2   0       16.44       13.23      6.92 o 
   9   2   0      750.95      751.67     17.48 o 
  10   2   0      360.85      399.68     14.47 o 
  11   2   0      168.85      174.76      9.23 o 
  12   2   0       17.18       10.83      4.24 o 
  13   2   0      412.49      408.88     11.10 o 
  14   2   0       47.40       51.51      6.94 o 
  15   2   0        6.16        6.21      5.02 o 
  16   2   0      644.40      659.52     15.31 o 
  17   2   0      534.03      512.50     14.95 o 
  18   2   0       33.96       33.89      6.47 o 
  19   2   0        3.39        7.48      5.22 o 
  20   2   0       39.32       42.01      7.17 o 
  21   2   0      122.96      123.85      9.22 o 
  22   2   0        4.55       10.55      7.11 o 
  23   2   0        5.09        1.92      4.94 o 
  24   2   0        3.76        6.88      7.89 o 
   1   3   0        0.15        7.71      8.36 o 
   2   3   0     3045.56     3255.40     52.24 o 
   3   3   0      924.50      976.88     25.48 o 
   4   3   0      251.07      292.73     15.71 o 
   5   3   0       25.77       19.57      6.32 o 
   6   3   0      324.69      304.54     13.79 o 
   7   3   0      493.55      499.80     14.63 o 
   8   3   0       90.71      101.16     10.24 o 
   9   3   0        0.06       -2.69      5.33 o 
  10   3   0     1107.38     1131.58     23.78 o 
  11   3   0      101.42      108.92     11.96 o 
  12   3   0      159.93      169.17     12.50 o 
  13   3   0        0.08       -1.91      4.26 o 
  14   3   0      111.99       95.56     12.93 o 
  15   3   0      242.67      261.32     11.22 o 
  16   3   0      701.49      734.19     17.93 o 
  17   3   0      270.19      281.79     12.33 o 
  18   3   0        0.16        1.05      4.66 o 
  19   3   0       54.89       62.34      8.47 o 
  20   3   0      260.84      314.88     23.92 o 
  21   3   0      104.76      124.97     11.64 o 
  22   3   0       92.95      117.16     16.24 o 
  23   3   0       25.58       20.29      8.91 o 
   0   4   0       10.09       24.03     24.71 o 
   1   4   0      113.77      155.36     20.23 o 
   2   4   0       32.13      246.65     30.71 o 
   3   4   0      449.63      466.03     25.02 o 
   4   4   0        0.58        0.30      3.74 o 
   5   4   0      111.73       90.70     14.09 o 
   6   4   0        1.28        5.76      7.79 o 
   7   4   0      293.97      281.55     16.08 o 
   8   4   0       10.66        9.63      8.15 o 
   9   4   0     1455.64     1521.16     34.63 o 
  10   4   0      121.25      124.28     13.71 o 
  11   4   0      835.61      949.91     27.94 o 
  12   4   0       23.88       21.13     10.67 o 
  13   4   0      295.10      296.90     17.33 o 
  14   4   0        7.85        4.18      7.87 o 
  15   4   0     2415.56     2623.18     95.17 o 
  16   4   0        6.80        4.57      5.48 o 
  17   4   0       16.09       19.50      6.69 o 
  18   4   0        4.16        9.15      6.57 o 
  19   4   0       19.37       13.12      7.59 o 
  20   4   0        0.62       -0.74      4.83 o 
  21   4   0       97.40      114.99     23.72 o 
  22   4   0        1.44       -3.46      8.43 o 
   2   5   0      103.96     1290.39     79.51 o 
   3   5   0        2.80       -1.12     17.07 o 
   4   5   0      349.32      485.83     46.27 o 
   5   5   0       48.49       41.69     10.36 o 
   6   5   0     2233.19     2393.92     51.34 o 
   7   5   0       78.45       94.00     15.22 o 
   8   5   0     1018.93     1157.61     30.58 o 
   9   5   0        2.94       -0.67      6.51 o 
  10   5   0      949.08     1022.48     41.71 o 
  11   5   0      185.64      171.74     35.60 o 
  12   5   0       68.00       50.10     14.36 o 
  13   5   0       64.21       45.77     12.51 o 
  14   5   0       51.02       32.52     13.11 o 
  15   5   0       69.92       43.22     15.43 o 
  16   5   0      238.34      211.42     51.29 o 
  17   5   0        3.38        1.54      4.87 o 
  18   5   0       38.36       25.29      8.25 o 
  19   5   0       32.84       17.68     11.55 o 
  20   5   0       55.83       37.08     12.58 o 
   4   6   0        9.26       19.77     12.58 o 
   5   6   0       61.67       41.27     23.15 o 
   6   6   0       36.16       74.58     27.72 o 
   7   6   0      439.98      503.83     37.96 o 
   8   6   0       29.60       14.42     11.42 o 
   9   6   0       41.17       28.62     12.50 o 
  10   6   0      144.02      129.86     29.26 o 
  11   6   0        0.31        0.35      8.99 o 
  12   6   0      412.25      433.05     42.37 o 
  13   6   0     1002.90     1194.64    116.03 o 
  14   6   0      104.08       64.23     24.67 o 
  15   6   0      310.72      321.79     61.95 o 
  16   6   0       95.81       46.01     22.66 o 
  17   6   0       30.73        7.11     10.19 o 
  18   6   0       20.20        3.38      6.57 o 
   6   7   0        2.24        2.94     14.91 o 
   7   7   0       43.37       30.05     16.53 o 
   8   7   0        5.83        0.20      7.49 o 
   9   7   0      515.91      594.59     41.06 o 
  10   7   0       39.57       22.15     14.84 o 
  11   7   0      171.24      147.84     65.42 o 
  12   7   0       60.24       33.39     18.22 o 
  13   7   0       76.55       35.01     19.29 o 
  14   7   0       11.97        1.15      8.38 o 
  15   7   0      117.16       67.09     24.25 o 
   6   8   0       28.38       30.24     27.59 o 
   7   8   0        0.71       -8.78     15.39 o 
   8   8   0        5.69      -13.57     14.19 o 
   9   8   0        3.87       -6.58     12.67 o 
  10   8   0       34.67       12.49     16.36 o 
 -24   1   1       55.75       48.90     10.15 o 
 -23   1   1        1.14        1.25      5.95 o 
 -22   1   1        6.97       10.39      5.58 o 
 -21   1   1       27.24       24.77      5.86 o 
 -20   1   1       43.89       26.10      7.11 o 
 -19   1   1      139.73      152.34      9.83 o 
 -18   1   1        2.21        8.04      5.33 o 
 -17   1   1        4.65        9.82      5.36 o 
 -16   1   1       37.57       22.48      4.51 o 
 -15   1   1       13.76       17.15      4.95 o 
 -14   1   1      411.80      337.60      8.73 o 
 -13   1   1       18.72       22.76      4.83 o 
 -12   1   1     2170.54     2164.72     24.22 o 
 -11   1   1        0.08        0.47      2.48 o 
 -10   1   1      403.54      442.86     10.13 o 
  -9   1   1        3.29        6.70      3.88 o 
  -8   1   1    10128.79    10008.74    107.91 o 
  -7   1   1     2056.12     1957.47     25.28 o 
  -6   1   1     1538.33     1343.93     17.27 o 
  -5   1   1      335.74      302.70      8.88 o 
  -4   1   1        8.42        5.57      4.81 o 
  -3   1   1     1170.28     1035.74     16.49 o 
  -2   1   1    12415.59    12295.22    125.24 o 
  -1   1   1     1340.48     1224.28     14.51 o 
   0   1   1    29145.38    27858.83    388.29 o 
   1   1   1     1631.00     1477.42     19.03 o 
   2   1   1     7236.26     6725.49     81.90 o 
   3   1   1        0.76        5.90      6.71 o 
   4   1   1     1854.80     1717.72     30.53 o 
   5   1   1        9.47        8.55      5.44 o 
   6   1   1     6777.35     6364.99     77.20 o 
   7   1   1       52.47       42.50      4.13 o 
   8   1   1     5898.16     5769.55     60.12 o 
   9   1   1      365.22      388.15      9.31 o 
  10   1   1     4528.87     4823.66     50.72 o 
  11   1   1       59.54       63.95      5.79 o 
  12   1   1     1974.92     2001.71     23.80 o 
  13   1   1       88.74       92.96      5.64 o 
  14   1   1     1676.84     1715.00     29.65 o 
  15   1   1       24.32       23.61      5.06 o 
  16   1   1     1681.21     1849.86     29.55 o 
  17   1   1      460.02      464.56     13.79 o 
  18   1   1      441.74      465.70     15.56 o 
  19   1   1       21.71       18.29      6.83 o 
  20   1   1      118.44      102.23      9.80 o 
  21   1   1       91.41      105.98      9.94 o 
  22   1   1      233.07      287.42     16.30 o 
  23   1   1      164.51      203.94     16.68 o 
  24   1   1      292.73      421.50     27.75 o 
 -24   2   1        5.87        4.03      5.73 o 
 -23   2   1       61.65       87.09     13.66 o 
 -22   2   1       58.07       48.48      9.48 o 
 -21   2   1       63.98       59.79      8.61 o 
 -20   2   1       17.80       14.35      5.25 o 
 -19   2   1       41.76       46.13      8.49 o 
 -18   2   1        0.31        0.65      3.97 o 
 -17   2   1      467.66      494.82     13.29 o 
 -16   2   1      118.55      115.06      8.63 o 
 -15   2   1        0.93        0.10      2.14 o 
 -14   2   1       71.10       68.84      6.63 o 
 -13   2   1       47.44       43.93      4.99 o 
 -12   2   1        2.13        5.42      3.23 o 
 -11   2   1      424.53      472.88     10.14 o 
 -10   2   1     1430.09     1569.32     23.70 o 
  -9   2   1      670.72      650.87     15.01 o 
  -8   2   1      655.75      644.05     15.99 o 
  -7   2   1      581.72      476.49     14.24 o 
  -6   2   1      504.97      441.80     11.34 o 
  -5   2   1     2936.10     2826.06     35.64 o 
  -4   2   1      361.78      369.91     12.90 o 
  -3   2   1      104.59       86.58      8.75 o 
  -2   2   1    18949.08    19535.83    278.35 o 
  -1   2   1     9344.75     9469.95    135.72 o 
   0   2   1    17536.78    18000.47    259.02 o 
   1   2   1    53420.00    56094.55    926.92 o 
   2   2   1     4340.66     4125.75     60.29 o 
   3   2   1     3107.27     2923.27     43.01 o 
   4   2   1     3087.85     2899.85     41.27 o 
   5   2   1      948.90      893.93     16.35 o 
   6   2   1      648.36      603.29     15.10 o 
   7   2   1     2493.55     2486.57     37.56 o 
   8   2   1      209.35      238.54     12.34 o 
   9   2   1       89.78       77.71      9.72 o 
  10   2   1       11.16        8.31      3.98 o 
  11   2   1      504.03      516.77     11.05 o 
  12   2   1       34.83       29.35      5.79 o 
  13   2   1      299.21      282.58     10.31 o 
  14   2   1        8.76       11.20      5.79 o 
  15   2   1      531.22      545.15     15.51 o 
  16   2   1      151.58      153.05     10.60 o 
  17   2   1      288.86      313.41     13.38 o 
  18   2   1      463.97      474.91     13.37 o 
  19   2   1       63.30       63.90      8.55 o 
  20   2   1       72.57       94.21      9.46 o 
  21   2   1       13.80       12.22      5.43 o 
  22   2   1        0.07        1.26      4.84 o 
  23   2   1       13.37       11.49      8.76 o 
  24   2   1        0.33        1.64      6.73 o 
 -23   3   1      119.69      149.16     21.04 o 
 -22   3   1       45.82       45.55      8.19 o 
 -21   3   1        0.72       -0.42      3.28 o 
 -20   3   1        0.38       -2.31      4.72 o 
 -19   3   1      217.07      228.77     12.87 o 
 -18   3   1        6.56        5.67      5.53 o 
 -17   3   1        5.41        3.31      4.77 o 
 -16   3   1       78.83       84.42      8.14 o 
 -15   3   1        5.01        2.36      4.71 o 
 -14   3   1        9.83        8.55      6.45 o 
 -13   3   1        0.29        5.32      7.50 o 
 -12   3   1       15.01       15.38      8.76 o 
 -11   3   1     3168.89     3247.58     50.65 o 
 -10   3   1      369.27      408.98     18.58 o 
  -9   3   1        5.04       13.21      7.18 o 
  -8   3   1        7.96        9.68      5.86 o 
  -7   3   1     1007.18     1070.23     20.22 o 
  -6   3   1       20.18       16.22      6.92 o 
  -5   3   1      728.68      751.81     20.00 o 
  -4   3   1       13.91       21.52      7.68 o 
  -3   3   1     6075.70     6665.68     94.31 o 
  -2   3   1       24.00       13.65      9.16 o 
  -1   3   1        0.00       15.92      9.59 o 
   0   3   1     4048.05     4339.29     67.07 o 
   1   3   1        0.71       23.30     13.02 o 
   2   3   1      719.59      733.13     22.95 o 
   3   3   1      727.61      743.51     22.25 o 
   4   3   1       68.38       53.58     10.78 o 
   5   3   1       88.95      113.35     15.04 o 
   6   3   1      206.64      201.55      9.85 o 
   7   3   1     2176.84     2108.12     35.73 o 
   8   3   1       76.43       71.76      9.30 o 
   9   3   1      908.12      864.75     21.24 o 
  10   3   1      277.98      307.01     14.10 o 
  11   3   1      118.10      123.79     11.24 o 
  12   3   1      282.94      286.56     15.43 o 
  13   3   1       31.36       22.08      5.79 o 
  14   3   1      391.96      416.03     12.84 o 
  15   3   1       19.88       17.33      6.80 o 
  16   3   1      365.57      381.69     13.83 o 
  17   3   1      237.79      252.04     11.50 o 
  18   3   1       11.01        7.59      6.00 o 
  19   3   1       26.46       28.12      6.90 o 
  20   3   1       47.05       55.23      8.62 o 
  21   3   1      135.05      141.63     10.79 o 
  22   3   1        7.50        9.87      8.26 o 
  23   3   1        0.00        1.39      7.60 o 
 -22   4   1       11.01       10.71      8.34 o 
 -21   4   1        0.15       -1.87      6.41 o 
 -20   4   1      119.32      114.96     16.83 o 
 -19   4   1        2.28        1.94      4.25 o 
 -18   4   1      163.42      148.83     20.04 o 
 -17   4   1       28.53       18.93      6.52 o 
 -16   4   1     2129.77     2257.42    133.59 o 
 -15   4   1       23.29       15.00     10.85 o 
 -14   4   1      241.09      220.89     18.05 o 
 -13   4   1        0.18       -1.73      6.49 o 
 -12   4   1      735.63      825.84     25.03 o 
 -11   4   1       56.54       41.34     11.19 o 
 -10   4   1       92.00       95.40     20.67 o 
  -9   4   1       94.94       91.88     14.78 o 
  -8   4   1      841.79      850.66     23.15 o 
  -7   4   1       22.94       21.93      8.52 o 
  -6   4   1     5138.19     5347.35     74.75 o 
  -5   4   1        1.10       -3.95      6.53 o 
  -4   4   1       82.15       81.11     19.96 o 
  -3   4   1        1.64        2.42      5.88 o 
  -2   4   1    10741.14    12596.60    214.35 o 
  -1   4   1       70.01      172.47     28.95 o 
   0   4   1     2404.48     2652.86     50.03 o 
   1   4   1       26.94      187.64    107.14 o 
   2   4   1    22145.98    25174.17    388.77 o 
   3   4   1        0.03       -5.58     11.29 o 
   4   4   1       38.47       50.24     12.34 o 
   5   4   1        0.63       -0.01      4.35 o 
   6   4   1      437.69      445.72     14.72 o 
   7   4   1      128.02      127.30     12.48 o 
   8   4   1      293.84      313.64     16.60 o 
   9   4   1        1.47       -1.91      6.42 o 
  10   4   1      519.55      526.27     20.77 o 
  11   4   1      107.27      114.87     15.60 o 
  12   4   1       84.33       96.43     15.05 o 
  13   4   1        1.19        3.96      8.19 o 
  14   4   1     1418.78     1578.09     39.77 o 
  15   4   1      336.70      344.83     15.49 o 
  16   4   1       18.78       13.50      6.71 o 
  17   4   1       78.83       63.10     10.93 o 
  18   4   1      343.27      349.79     17.75 o 
  19   4   1        3.96        4.01      5.51 o 
  20   4   1       35.33       37.34     10.29 o 
  21   4   1       14.48        7.57      8.59 o 
  22   4   1      214.97      240.83     39.21 o 
 -20   5   1       47.43       29.92     10.51 o 
 -19   5   1        2.32        2.23      7.36 o 
 -18   5   1       17.40       12.65      6.39 o 
 -17   5   1      322.03      318.36     45.92 o 
 -16   5   1       96.11       53.87     23.15 o 
 -15   5   1       17.03        8.74      8.88 o 
 -14   5   1        2.44       -4.38      9.99 o 
 -13   5   1        9.72        5.26     10.12 o 
 -12   5   1       25.89       21.16     10.53 o 
 -11   5   1      232.35      216.94     24.09 o 
 -10   5   1      495.29      554.56     26.30 o 
  -9   5   1     1211.81     1391.83     43.94 o 
  -8   5   1      111.11      120.81     20.67 o 
  -7   5   1      380.70      428.22     23.10 o 
  -6   5   1       27.24       13.20     11.16 o 
  -4   5   1       79.85      113.07     17.99 o 
  -3   5   1      787.69      489.88     24.03 o 
   1   5   1       30.02       32.57     30.77 o 
   2   5   1       10.45        6.96     24.48 o 
   3   5   1       52.59       58.30     18.78 o 
   4   5   1        0.68        5.96     11.05 o 
   5   5   1      349.83      397.34     24.55 o 
   6   5   1      131.61      180.73     26.95 o 
   7   5   1       80.06       68.19     18.10 o 
   8   5   1       21.38       15.97     10.89 o 
   9   5   1       62.27       51.40     14.86 o 
  10   5   1       14.73       10.88     10.50 o 
  11   5   1      176.91      157.62     30.26 o 
  12   5   1        0.30        1.11      7.44 o 
  13   5   1       15.52       11.62     10.90 o 
  14   5   1        0.05        2.20      8.36 o 
  15   5   1      605.65      660.00     50.77 o 
  16   5   1        6.14        2.13      4.61 o 
  17   5   1       44.96       19.86      7.11 o 
  18   5   1        0.02       -4.69      9.25 o 
  19   5   1      135.18      100.03     19.98 o 
  20   5   1       31.00       21.03     11.07 o 
 -18   6   1        1.30        2.76     10.35 o 
 -17   6   1       12.83        8.02     10.84 o 
 -16   6   1        8.68        3.48      9.87 o 
 -15   6   1      332.30      249.15    102.83 o 
 -14   6   1      278.02      311.31     54.50 o 
 -13   6   1      448.46      483.69     79.01 o 
 -12   6   1      452.63      534.39     67.98 o 
 -11   6   1       31.79       31.18     16.00 o 
 -10   6   1      147.42      145.49     30.93 o 
  -9   6   1       72.22       51.13     13.66 o 
  -8   6   1       57.21       37.71     13.31 o 
  -7   6   1      189.93      179.03     33.11 o 
  -6   6   1      282.85      334.10     30.87 o 
  -5   6   1       15.59       15.27     21.56 o 
  -3   6   1        1.68        2.70      8.54 o 
   3   6   1     1162.57     2114.94    119.49 o 
   4   6   1      131.88       74.27     30.23 o 
   5   6   1       51.63       66.66     16.36 o 
   6   6   1       45.35       17.58     13.81 o 
   7   6   1       69.13       41.79     17.20 o 
   8   6   1      148.34      129.48     17.03 o 
   9   6   1        0.13       -0.43      7.27 o 
  10   6   1       46.59       33.51     14.31 o 
  11   6   1       82.88       66.53     20.09 o 
  12   6   1       61.55       46.40     21.85 o 
  13   6   1      475.28      490.40     69.22 o 
  14   6   1      322.36      375.48     35.62 o 
  15   6   1       14.15        5.82     10.43 o 
  16   6   1        2.05        6.26     12.44 o 
  17   6   1       19.53       16.67     13.58 o 
  18   6   1        4.73       -4.92      8.57 o 
 -15   7   1      140.50       90.57     49.31 o 
 -14   7   1        1.48       -3.17      9.95 o 
 -13   7   1        3.11        3.26     11.12 o 
 -12   7   1       14.10        6.36     11.93 o 
 -11   7   1       11.62        9.26     11.78 o 
 -10   7   1       63.57       35.82     15.51 o 
  -9   7   1       48.14       23.07     13.36 o 
  -8   7   1       38.28       17.86     13.46 o 
  -7   7   1        0.29        3.32     11.44 o 
   4   7   1      362.04      590.73     35.26 o 
   5   7   1       47.10       36.24     26.50 o 
   6   7   1       29.56       26.79     16.76 o 
   7   7   1        4.13       -4.10     12.40 o 
   8   7   1       64.72       29.10     16.93 o 
   9   7   1      157.99      154.67     56.51 o 
  10   7   1      235.74      310.70     79.62 o 
  11   7   1       18.65        9.66     13.36 o 
  12   7   1      239.96      245.85     60.30 o 
  13   7   1        8.31       10.51     12.67 o 
  14   7   1        0.62       -2.47      9.52 o 
  15   7   1        7.05        2.90     10.45 o 
 -10   8   1        2.31        1.85     10.87 o 
  -9   8   1      134.89      136.78     48.31 o 
  -8   8   1        1.50       -2.90     11.98 o 
  -7   8   1       39.25       93.89     54.13 o 
   5   8   1      214.34      277.62     77.04 o 
   6   8   1        0.37       -6.60     15.55 o 
   7   8   1       16.08        3.78     12.40 o 
   8   8   1        0.83       -3.85     14.37 o 
   9   8   1       68.13       53.73     19.64 o 
  10   8   1        9.24        9.09     16.98 o 
 -25   0   2      266.04      371.58     19.34 o 
 -24   0   2       16.61       41.74      8.88 o 
 -23   0   2        3.80        1.12      6.09 o 
 -22   0   2      135.24      201.01     14.03 o 
 -21   0   2       27.96       35.72      8.97 o 
 -20   0   2       86.15      113.35     12.49 o 
 -19   0   2        0.03        0.74      5.23 o 
 -18   0   2       12.51       20.49     10.24 o 
 -17   0   2      196.82      205.77     15.25 o 
 -16   0   2       20.25       13.64      8.97 o 
 -15   0   2      212.29      229.00     15.24 o 
 -14   0   2      105.02      106.72     11.00 o 
 -13   0   2      117.73      128.02     11.83 o 
 -12   0   2      282.53      357.38     15.70 o 
 -11   0   2      676.94      777.32     20.24 o 
 -10   0   2    16109.39    18126.22    290.72 o 
  -9   0   2      335.51      349.53     12.37 o 
  -8   0   2     3175.61     2733.29     41.57 o 
  -7   0   2        0.21       -1.27      4.06 o 
  -6   0   2     2600.23     2101.37     32.93 o 
  -5   0   2      108.47      117.19     10.08 o 
  -4   0   2    51420.01    48410.00    874.28 o 
  -3   0   2      267.03      230.67      7.51 o 
   2   0   2     3480.58     2904.40     45.42 o 
   3   0   2        0.09        1.16      2.53 o 
   4   0   2     8971.52     8271.87    121.76 o 
   5   0   2        0.00        0.16      2.51 o 
   6   0   2     5730.04     5509.03     67.40 o 
   7   0   2       34.26       31.97      5.16 o 
   8   0   2     6175.53     5862.88     75.24 o 
   9   0   2       19.20       19.28      6.08 o 
  10   0   2      459.43      571.54     13.36 o 
  11   0   2        0.00       -0.81      3.77 o 
  12   0   2       22.52       28.25      5.20 o 
  13   0   2      176.89      163.74      9.90 o 
  14   0   2     4321.20     4349.48     67.98 o 
  15   0   2      361.79      371.69     14.58 o 
  16   0   2    18213.38    19574.88    406.27 o 
  17   0   2      824.80      799.97     98.04 o 
  18   0   2      369.49      183.88    116.35 o 
  19   0   2       10.18       11.46     13.48 o 
  20   0   2      507.38      579.27     34.37 o 
  21   0   2       34.11       32.57     16.62 o 
  23   0   2      247.75      338.94     30.55 o 
  24   0   2       22.66        6.06     18.42 o 
 -24   1   2       29.96       16.87      7.38 o 
 -23   1   2        3.75        7.41      4.62 o 
 -22   1   2       25.89       35.40      7.56 o 
 -21   1   2      244.49      277.35     12.60 o 
 -20   1   2       62.86       90.89     10.50 o 
 -19   1   2       61.36       48.37      6.77 o 
 -18   1   2        3.14        4.58      5.27 o 
 -17   1   2      889.53      950.63     17.12 o 
 -16   1   2        8.66       13.86      5.88 o 
 -15   1   2       40.45       42.52      6.34 o 
 -14   1   2      128.24      100.65      6.29 o 
 -13   1   2      556.85      578.60     10.32 o 
 -12   1   2      290.97      306.31      8.34 o 
 -11   1   2     3174.30     3326.99     35.52 o 
 -10   1   2     1222.24     1265.81     16.75 o 
  -9   1   2     7928.75     8344.28     91.31 o 
  -8   1   2      382.58      335.99      9.27 o 
  -7   1   2     6295.42     6242.85     68.88 o 
  -6   1   2        9.78        6.56      3.65 o 
  -5   1   2     1562.58     1381.89     18.07 o 
  -4   1   2      211.76      195.43      9.34 o 
  -3   1   2     5703.71     5223.34     75.43 o 
  -2   1   2     9399.57     9095.13     91.66 o 
  -1   1   2    11879.78    11389.59    114.96 o 
   0   1   2     4297.10     4011.36     36.98 o 
   1   1   2     9777.05     9736.05    118.02 o 
   2   1   2      257.92      226.45     13.54 o 
   3   1   2     1124.28      956.30     29.04 o 
   4   1   2       21.75       27.55     10.24 o 
   5   1   2      624.58      576.01     12.57 o 
   6   1   2      138.97      117.72      6.29 o 
   7   1   2      980.36      915.36     15.45 o 
   8   1   2        2.52        3.27      3.50 o 
   9   1   2        3.22        1.36      3.59 o 
  10   1   2      859.80      928.03     15.74 o 
  11   1   2      296.45      257.93      9.05 o 
  12   1   2      192.50      192.90      8.27 o 
  13   1   2       92.77       90.51      7.24 o 
  14   1   2      370.17      383.47     10.91 o 
  15   1   2     1974.52     1970.25     30.76 o 
  16   1   2      118.98      136.96     11.27 o 
  17   1   2     2095.65     2235.68     35.67 o 
  18   1   2      145.58      143.20      9.78 o 
  19   1   2       29.44       28.01      7.29 o 
  20   1   2        4.26        2.05      4.34 o 
  21   1   2      272.37      303.27     18.92 o 
  22   1   2      100.82      121.28     14.15 o 
  23   1   2      183.38      228.16     19.36 o 
  24   1   2      114.83      149.07     20.77 o 
 -24   2   2       23.03       25.79      8.43 o 
 -23   2   2       44.14       56.09      9.45 o 
 -22   2   2        0.39        1.80      5.12 o 
 -21   2   2        4.01        5.85      5.43 o 
 -20   2   2        0.28       -0.17      3.29 o 
 -19   2   2        5.42        6.76      4.51 o 
 -18   2   2      486.25      520.35     21.37 o 
 -17   2   2      290.07      284.93     10.00 o 
 -16   2   2        1.63       -1.87      4.29 o 
 -15   2   2        0.73        1.75      3.86 o 
 -14   2   2      388.91      420.84     10.45 o 
 -13   2   2       33.94       29.11      4.59 o 
 -12   2   2      241.29      294.85     10.28 o 
 -11   2   2      489.32      486.72     13.70 o 
 -10   2   2     1450.85     1531.93     24.49 o 
  -9   2   2      279.23      310.80      9.94 o 
  -8   2   2      117.97      110.26      8.75 o 
  -7   2   2      475.35      418.76     10.59 o 
  -6   2   2        2.36        2.53      3.26 o 
  -5   2   2     3323.25     3181.73     34.18 o 
  -4   2   2       42.64       49.76      6.81 o 
  -3   2   2       13.16       14.89      6.39 o 
  -2   2   2     7704.65     7900.30     94.30 o 
  -1   2   2      470.83      421.61     11.97 o 
   0   2   2    23748.43    25024.79    367.50 o 
   1   2   2    32270.39    33579.37    514.37 o 
   2   2   2      348.13      303.13     15.11 o 
   3   2   2     4130.95     3923.74     54.68 o 
   4   2   2      794.63      772.60     20.31 o 
   5   2   2      302.12      328.72     14.29 o 
   6   2   2     2794.95     2654.60     36.51 o 
   7   2   2       94.58       89.16      9.28 o 
   8   2   2        0.05        0.19      2.83 o 
   9   2   2     1058.34      973.36     19.66 o 
  10   2   2       28.33       35.10      5.13 o 
  11   2   2      678.56      664.76     13.57 o 
  12   2   2       56.26       48.39      5.87 o 
  13   2   2       57.17       50.72      6.43 o 
  14   2   2       31.72       29.70      6.23 o 
  15   2   2     1220.77     1243.90     22.13 o 
  16   2   2     2025.65     2148.49     31.51 o 
  17   2   2      357.99      385.39     14.02 o 
  18   2   2      126.58      109.06      8.84 o 
  19   2   2        9.39        6.84      5.73 o 
  20   2   2       34.00       24.59      6.94 o 
  21   2   2       49.42       58.60      8.94 o 
  22   2   2       10.45        6.63      4.41 o 
  23   2   2       14.69       16.77     10.41 o 
 -23   3   2       28.62       21.66      8.86 o 
 -22   3   2      277.85      290.19     29.05 o 
 -21   3   2        6.48        8.08      6.37 o 
 -20   3   2       23.08       10.64      6.70 o 
 -19   3   2       82.72       78.97     10.73 o 
 -18   3   2        2.20        1.56      4.33 o 
 -17   3   2        8.93        7.04      5.55 o 
 -16   3   2      890.73      952.12     20.36 o 
 -15   3   2        5.60        4.45      5.42 o 
 -14   3   2        4.83        3.47      5.44 o 
 -13   3   2       24.03       29.12      8.87 o 
 -12   3   2     1453.30     1497.52     30.60 o 
 -11   3   2      178.09      177.99     12.94 o 
 -10   3   2     4630.21     4866.14     69.85 o 
  -9   3   2       43.30       41.00      7.12 o 
  -8   3   2      138.52      148.13     10.12 o 
  -7   3   2      215.01      215.64     12.08 o 
  -6   3   2      278.97      258.32     11.76 o 
  -5   3   2      291.09      304.52     13.06 o 
  -4   3   2      159.44      171.29     12.69 o 
  -3   3   2      279.27      308.16     19.27 o 
  -2   3   2     1967.52     2151.94     31.39 o 
  -1   3   2        6.30        1.34      3.50 o 
   0   3   2    31471.39    35542.37    555.16 o 
   1   3   2      669.70      745.53     72.41 o 
   2   3   2     3068.14     2986.89     48.99 o 
   3   3   2        1.32        1.86      6.40 o 
   4   3   2      267.55      188.03     14.33 o 
   5   3   2      107.24      129.37     12.62 o 
   6   3   2      556.13      479.23     19.43 o 
   7   3   2      224.20      235.89     10.69 o 
   8   3   2       30.42       19.90      7.47 o 
   9   3   2       31.49       39.19      8.53 o 
  10   3   2      262.15      309.24     16.48 o 
  11   3   2       12.24       13.25      7.49 o 
  12   3   2     2020.32     1960.99     29.59 o 
  13   3   2       87.03       95.76      7.75 o 
  14   3   2      267.02      240.70     11.58 o 
  15   3   2      109.98      125.84      9.98 o 
  16   3   2      554.71      564.36     15.46 o 
  17   3   2       10.21        4.28      5.04 o 
  18   3   2        1.57        1.96      4.45 o 
  19   3   2       87.75      102.07     10.11 o 
  20   3   2        7.45        8.12      5.95 o 
  21   3   2       30.92       26.13      9.53 o 
  22   3   2      109.77       98.63     15.55 o 
  23   3   2      100.29      102.65     21.85 o 
 -22   4   2        4.39        4.53      6.85 o 
 -21   4   2       94.83      112.88     27.57 o 
 -20   4   2        9.47        5.39      6.73 o 
 -19   4   2       91.69       95.65     16.16 o 
 -18   4   2        5.64        5.69      6.09 o 
 -17   4   2        2.76        0.95      4.26 o 
 -16   4   2       65.53       40.53      8.65 o 
 -15   4   2        4.04        1.22      5.82 o 
 -14   4   2        0.31       -0.71      5.89 o 
 -13   4   2        0.03       -2.86      8.31 o 
 -12   4   2       11.99        8.57      9.33 o 
 -11   4   2     4090.88     4223.29    117.61 o 
 -10   4   2      147.58      169.93     25.95 o 
  -9   4   2      547.01      537.50     19.30 o 
  -8   4   2       58.72       58.19     11.73 o 
  -7   4   2        4.22        7.74      7.64 o 
  -6   4   2       22.68       23.95     10.53 o 
  -5   4   2      116.87      110.13     14.52 o 
  -4   4   2        2.47        4.71      7.24 o 
  -3   4   2       58.09      131.18     48.13 o 
  -2   4   2        3.06        4.27      6.45 o 
  -1   4   2       33.30      188.55     49.19 o 
   0   4   2        5.11       21.00     23.70 o 
   1   4   2    11261.08    13515.69    409.59 o 
   2   4   2        5.74      200.41     77.42 o 
   3   4   2     3077.43     2977.46     54.33 o 
   4   4   2        0.79       -1.00      5.84 o 
   5   4   2      381.10      410.36     19.59 o 
   6   4   2       18.61       38.96     14.11 o 
   7   4   2      260.03      313.19     16.59 o 
   8   4   2       15.28       16.04     10.60 o 
   9   4   2     1117.18     1091.29     27.86 o 
  10   4   2        0.00        2.72      7.49 o 
  11   4   2       15.98       19.62     11.39 o 
  12   4   2        5.50       10.21     10.07 o 
  13   4   2        0.01        1.46      6.19 o 
  14   4   2      203.13      193.71     12.95 o 
  15   4   2      934.46      913.94     19.63 o 
  16   4   2       26.77       17.62      7.06 o 
  17   4   2      174.48      177.40     19.12 o 
  18   4   2        0.37        0.42      3.72 o 
  19   4   2       51.95       35.96     12.25 o 
  20   4   2        7.87        3.86      7.75 o 
  21   4   2        0.10        1.93      7.26 o 
 -20   5   2      134.86      139.60     37.61 o 
 -19   5   2      111.02      105.69     32.22 o 
 -18   5   2       14.01        5.95      6.13 o 
 -17   5   2       57.62       34.16     22.43 o 
 -16   5   2      529.77      514.69    110.97 o 
 -15   5   2       21.95       10.13      8.52 o 
 -14   5   2       93.70      110.32     29.34 o 
 -13   5   2        0.25       -2.98      8.17 o 
 -12   5   2       25.43       16.31     12.30 o 
 -11   5   2      136.15      105.49     27.22 o 
 -10   5   2      407.99      481.64     51.44 o 
  -9   5   2      693.82      805.60     32.43 o 
  -8   5   2       15.65       26.17     11.26 o 
  -7   5   2      116.82      129.22     19.02 o 
  -6   5   2        9.82        9.06     11.46 o 
  -5   5   2       25.33       13.07     16.12 o 
  -4   5   2      390.14      610.94     39.31 o 
  -3   5   2      294.40      324.56     52.11 o 
  -2   5   2        3.39        7.41      7.64 o 
  -1   5   2      230.68      336.69     50.31 o 
   0   5   2      331.88     1521.06     82.43 o 
   1   5   2       31.90        2.61     35.26 o 
   2   5   2      169.31      575.14    235.17 o 
   3   5   2      156.74      242.53     41.63 o 
   4   5   2        8.29        9.99     11.83 o 
   5   5   2      250.33      255.74     24.54 o 
   6   5   2      182.92      184.72     20.42 o 
   7   5   2       73.76       69.71     11.56 o 
   8   5   2      783.49      829.21     34.83 o 
   9   5   2      115.43      117.68     22.95 o 
  10   5   2      219.95      288.90     20.14 o 
  11   5   2       42.58       31.53     12.42 o 
  12   5   2        0.65       -4.80     10.58 o 
  13   5   2        3.53        1.35      7.63 o 
  14   5   2       23.14       16.08     11.33 o 
  15   5   2        1.66        6.60      9.75 o 
  16   5   2       26.14       15.93      6.94 o 
  17   5   2        2.49        4.36      7.65 o 
  18   5   2      102.41      104.75     26.69 o 
  19   5   2        8.63        5.76     10.39 o 
  20   5   2       16.32        5.99      9.67 o 
 -18   6   2        5.33        0.63      7.86 o 
 -17   6   2       13.64        2.26      8.08 o 
 -16   6   2        0.09       -2.83      8.19 o 
 -15   6   2      360.80      407.79     96.01 o 
 -14   6   2      136.64      129.83     46.26 o 
 -13   6   2      131.86      105.41     33.65 o 
 -12   6   2      143.50      119.87     39.16 o 
 -11   6   2       89.41       66.02     13.77 o 
 -10   6   2       49.87       32.42     12.60 o 
  -9   6   2       74.75       43.97     15.41 o 
  -8   6   2      192.25      200.93     26.40 o 
  -7   6   2        4.90        9.42     12.12 o 
  -6   6   2      125.65      125.56     31.45 o 
  -5   6   2      157.67      279.19     37.29 o 
  -4   6   2        6.02        5.84     16.85 o 
  -1   6   2       58.28       65.36     13.48 o 
   2   6   2     1329.24     3017.42    152.29 o 
   3   6   2     2889.25     3581.97    116.22 o 
   4   6   2      169.39      489.43    165.73 o 
   5   6   2       99.12       70.88     19.69 o 
   6   6   2        0.83       -3.17     11.20 o 
   7   6   2        4.09        2.85     10.69 o 
   8   6   2        0.42       -0.03      5.47 o 
   9   6   2      123.37      132.74     19.05 o 
  10   6   2        1.76       -2.25      9.29 o 
  11   6   2       63.18       54.38     15.77 o 
  12   6   2        0.56        3.71     10.23 o 
  13   6   2      873.51      981.95     78.65 o 
  14   6   2       68.06       57.68     23.47 o 
  15   6   2       25.40        9.32     11.65 o 
  16   6   2       35.41       24.94     15.78 o 
  17   6   2        9.46        4.65      8.19 o 
  18   6   2       27.33       12.94     18.70 o 
 -15   7   2      181.74      188.44     67.72 o 
 -14   7   2       39.76       24.25     14.82 o 
 -13   7   2        5.60        3.24     10.13 o 
 -12   7   2        9.06        3.23     11.28 o 
 -11   7   2      231.95      240.56     37.02 o 
 -10   7   2        0.02       -0.65      7.30 o 
  -9   7   2        2.49        0.14      6.93 o 
  -8   7   2        6.38        4.66     10.19 o 
  -7   7   2      153.28      196.31     37.96 o 
  -6   7   2       24.92       14.60     23.13 o 
   4   7   2       97.20       90.69     26.05 o 
   5   7   2      432.04      571.18     34.86 o 
   6   7   2        2.92        9.95     15.86 o 
   7   7   2       55.38       33.13     17.54 o 
   8   7   2       18.53       15.39     17.22 o 
   9   7   2      528.16      601.29     72.37 o 
  10   7   2       24.17       12.74     17.12 o 
  11   7   2      162.11      132.33     64.03 o 
  12   7   2       17.24        4.53     11.78 o 
  13   7   2       33.83       13.82     13.92 o 
  14   7   2        0.16       -3.17     10.60 o 
 -10   8   2       82.17       33.11     22.94 o 
  -9   8   2       13.43       -0.87      9.86 o 
  -8   8   2       84.71       17.38     19.06 o 
  -7   8   2        0.00       -3.82     22.46 o 
  -6   8   2      733.47     1212.90     76.59 o 
  -5   8   2        0.00       -1.12     18.19 o 
   4   8   2       53.19       -5.78     23.89 o 
   5   8   2        0.00        3.95     14.71 o 
   6   8   2      217.68      195.62     66.91 o 
   7   8   2        8.76       -0.10      8.34 o 
   8   8   2       54.77       11.50     17.90 o 
   9   8   2        1.19       -5.79     16.01 o 
  10   8   2        6.18       -7.73     15.74 o 
 -24   1   3        1.69        3.61      5.57 o 
 -23   1   3        5.30        4.27      4.91 o 
 -22   1   3      545.59      710.96     17.19 o 
 -21   1   3       20.54       20.76      6.44 o 
 -20   1   3      727.79      887.78     19.06 o 
 -19   1   3       17.90       23.44      6.14 o 
 -18   1   3      913.30     1107.43     18.40 o 
 -17   1   3       67.62       84.52      7.78 o 
 -16   1   3      246.50      286.74     10.96 o 
 -15   1   3       73.84       91.03      7.16 o 
 -14   1   3      635.46      574.09     12.36 o 
 -13   1   3       52.43       57.24      5.23 o 
 -12   1   3       47.88       66.95      5.53 o 
 -11   1   3     1997.96     2032.23     22.01 o 
 -10   1   3     2474.02     2536.23     28.87 o 
  -9   1   3     2937.81     2974.09     33.12 o 
  -8   1   3       57.68       52.00      5.13 o 
  -7   1   3       40.19       34.93      4.31 o 
  -6   1   3     2229.04     2267.68     23.72 o 
  -5   1   3       79.15       72.04      4.86 o 
  -4   1   3     1650.81     1504.35     20.15 o 
  -3   1   3       84.78      101.42      8.26 o 
  -2   1   3    54367.91    51495.95    668.46 o 
  -1   1   3      955.77      857.50     13.86 o 
   0   1   3      205.80      218.18      8.33 o 
   1   1   3      195.51      193.17      8.19 o 
   2   1   3     1178.31     1065.65     20.58 o 
   3   1   3     1356.65     1192.30     38.86 o 
   4   1   3        4.07       15.69      6.27 o 
   5   1   3       16.44       13.31      2.84 o 
   6   1   3     3165.44     3041.16     33.80 o 
   7   1   3       83.67       94.95      5.72 o 
   8   1   3      107.46       98.59      6.01 o 
   9   1   3      775.78      745.32     13.06 o 
  10   1   3     1196.08     1223.72     18.29 o 
  11   1   3        2.35        0.58      3.12 o 
  12   1   3      195.79      217.13      8.30 o 
  13   1   3       38.03       46.82      6.00 o 
  14   1   3       43.70       27.63      6.29 o 
  15   1   3      200.06      215.88     11.02 o 
  16   1   3     1942.13     2150.15     34.30 o 
  17   1   3      102.17      117.03      9.17 o 
  18   1   3      206.89      170.01     15.93 o 
  19   1   3        0.00        0.06      4.49 o 
  20   1   3        1.30       -1.78      6.74 o 
  21   1   3       12.92        5.35     10.09 o 
  22   1   3      986.01     1279.61     44.30 o 
  23   1   3       14.01       16.23     10.28 o 
  24   1   3      388.87      524.69     38.63 o 
 -24   2   3       41.98       53.87     13.97 o 
 -23   2   3       74.47      101.59      9.41 o 
 -22   2   3       22.07       17.32      6.22 o 
 -21   2   3       40.67       24.79      6.08 o 
 -20   2   3      173.81      194.99     11.00 o 
 -19   2   3        0.00        4.77      5.05 o 
 -18   2   3      208.36      218.43      9.38 o 
 -17   2   3      700.75      718.41     15.44 o 
 -16   2   3      215.51      268.92     10.31 o 
 -15   2   3       60.00       67.31      8.03 o 
 -14   2   3      125.26      137.32      8.26 o 
 -13   2   3      594.96      570.08     12.10 o 
 -12   2   3      576.28      624.71     13.27 o 
 -11   2   3     1246.34     1288.26     20.68 o 
 -10   2   3     2447.95     2652.68     35.34 o 
  -9   2   3     3147.84     3309.56     42.60 o 
  -8   2   3      121.57      121.92      7.29 o 
  -7   2   3      669.30      665.08     13.37 o 
  -6   2   3      189.27      176.49      8.77 o 
  -5   2   3     2207.83     2120.37     26.11 o 
  -4   2   3       19.23       14.53      5.07 o 
  -3   2   3     1664.40     1576.88     20.71 o 
  -2   2   3     1451.34     1393.68     22.05 o 
  -1   2   3     2534.87     2365.63     32.55 o 
   0   2   3    23631.10    24911.75    321.90 o 
   1   2   3     4866.14     4839.20     58.01 o 
   2   2   3       56.42       49.20      9.14 o 
   3   2   3     3622.70     3649.34     58.48 o 
   4   2   3        8.71        1.89      5.54 o 
   5   2   3        5.42        1.43      6.05 o 
   6   2   3      264.02      209.60     15.64 o 
   7   2   3     1321.14     1472.86     24.58 o 
   8   2   3     1971.01     1899.50     30.90 o 
   9   2   3      880.54      740.63     12.80 o 
  10   2   3       38.12       39.86      4.93 o 
  11   2   3      593.79      579.44     11.75 o 
  12   2   3       21.77       19.69      4.64 o 
  13   2   3       37.83       41.61      5.63 o 
  14   2   3      395.01      361.85     11.96 o 
  15   2   3     6577.11     6904.91     82.14 o 
  16   2   3      415.33      434.60     13.47 o 
  17   2   3     1671.60     1832.50     28.38 o 
  18   2   3      924.45      982.37     19.46 o 
  19   2   3       28.18       23.83      5.66 o 
  20   2   3       37.64       27.75      5.62 o 
  21   2   3       76.38      106.95     25.72 o 
  22   2   3        0.63       -6.51      6.87 o 
  23   2   3       61.18       69.03     13.36 o 
 -23   3   3      135.95      157.88     22.38 o 
 -22   3   3       77.79       83.75     23.50 o 
 -21   3   3       17.28       17.51      6.28 o 
 -20   3   3        0.47       -0.45      2.90 o 
 -19   3   3        5.19        1.37      4.12 o 
 -18   3   3      109.34      102.82     13.08 o 
 -17   3   3       53.40       38.49      7.48 o 
 -16   3   3      249.96      250.59     22.28 o 
 -15   3   3      626.99      681.49     18.77 o 
 -14   3   3       18.18       10.91      6.52 o 
 -13   3   3      250.42      279.31     14.84 o 
 -12   3   3       90.36       92.09     11.83 o 
 -11   3   3       24.57       20.43      5.49 o 
 -10   3   3       85.91       73.24     10.99 o 
  -9   3   3      183.86      168.94     10.70 o 
  -8   3   3      254.65      264.03     11.17 o 
  -7   3   3     2069.44     2062.65     32.61 o 
  -6   3   3       32.36       20.18      7.16 o 
  -5   3   3      665.01      632.89     16.55 o 
  -4   3   3       18.23       14.86      7.36 o 
  -3   3   3        0.10        2.05      5.08 o 
  -2   3   3       10.04        2.32      6.47 o 
  -1   3   3      775.88      741.76     28.11 o 
   0   3   3     1650.35     1676.63     26.60 o 
   1   3   3     4495.12     4798.87     71.54 o 
   2   3   3       84.43       98.09     12.55 o 
   3   3   3        0.04        4.17      7.22 o 
   4   3   3       61.38       57.11     10.92 o 
   5   3   3      502.75      519.94     23.32 o 
   6   3   3      102.54      112.15     13.35 o 
   7   3   3       27.83       18.01      5.88 o 
   8   3   3        1.60        3.23      5.85 o 
   9   3   3      185.88      200.01     12.65 o 
  10   3   3       77.96       89.31     10.53 o 
  11   3   3       33.56       27.20      8.20 o 
  12   3   3      243.45      236.35      9.30 o 
  13   3   3     1175.54     1198.96     21.97 o 
  14   3   3        7.50        5.48      5.08 o 
  15   3   3       55.73       53.32      7.55 o 
  16   3   3       11.45        7.62      5.33 o 
  17   3   3       46.76       44.00      7.01 o 
  18   3   3        1.66        2.10      4.71 o 
  19   3   3      340.89      399.68     12.72 o 
  20   3   3        1.96        1.06      7.00 o 
  21   3   3        4.14       -0.68      5.91 o 
  22   3   3       10.54        6.10     11.13 o 
 -22   4   3        4.65       -1.76     11.54 o 
 -21   4   3       58.41       32.11     10.47 o 
 -20   4   3      199.16      201.52     26.95 o 
 -19   4   3       14.09        9.41      5.91 o 
 -18   4   3      108.27      118.84     22.10 o 
 -17   4   3      132.86      126.28     36.92 o 
 -16   4   3       44.01       16.72      9.58 o 
 -15   4   3        0.15        0.57      6.68 o 
 -14   4   3        1.35        1.12      6.48 o 
 -13   4   3       20.72       17.90     10.32 o 
 -12   4   3     2103.98     2222.18    192.54 o 
 -11   4   3        0.10       -5.11      8.26 o 
 -10   4   3     2231.53     2470.40     41.41 o 
  -9   4   3       34.24       34.32      9.00 o 
  -8   4   3     1402.78     1564.54     28.97 o 
  -7   4   3        6.05        2.59      6.17 o 
  -6   4   3       27.01       25.16      9.45 o 
  -5   4   3       17.70       20.96     10.41 o 
  -4   4   3     2952.15     3109.70     57.34 o 
  -3   4   3       32.13       45.65     11.80 o 
  -2   4   3      333.38      309.39     14.58 o 
  -1   4   3        3.64        5.44      7.57 o 
   0   4   3    11954.05    14293.58    295.08 o 
   1   4   3       37.33       16.74     15.16 o 
   2   4   3     5873.07     6738.93    347.78 o 
   3   4   3       37.84      121.62     30.96 o 
   4   4   3        1.54        3.96      8.42 o 
   5   4   3        3.05       -0.44      7.35 o 
   6   4   3      580.31      575.20     25.69 o 
   7   4   3       22.76       13.02      7.10 o 
   8   4   3       70.61       71.03      9.71 o 
   9   4   3        9.17        8.33      8.49 o 
  10   4   3     2462.06     2517.81     50.57 o 
  11   4   3        0.02       -1.99      7.78 o 
  12   4   3      456.51      453.75     21.08 o 
  13   4   3       32.46       16.70      9.18 o 
  14   4   3     5480.52     5697.84    155.87 o 
  15   4   3        4.66       -1.22      4.56 o 
  16   4   3      734.02      810.25     25.74 o 
  17   4   3        3.07        3.05      4.40 o 
  18   4   3      796.45      865.75     31.12 o 
  19   4   3      106.73      108.15     17.49 o 
  20   4   3        0.00       -4.13      7.75 o 
  21   4   3       33.43       36.13     12.14 o 
 -20   5   3       31.80       18.89      9.07 o 
 -19   5   3      449.06      579.30     47.45 o 
 -18   5   3       17.15       10.11      7.07 o 
 -17   5   3      488.66      449.15    107.44 o 
 -16   5   3       21.69        9.67     10.02 o 
 -15   5   3      160.31       99.82     31.35 o 
 -14   5   3       15.83       10.98      9.24 o 
 -13   5   3       89.58       49.69     11.40 o 
 -12   5   3        0.12       -1.98      6.16 o 
 -11   5   3      159.79      139.15     22.40 o 
 -10   5   3       36.50       23.14     11.82 o 
  -9   5   3     1229.19     1355.68     68.06 o 
  -8   5   3      136.52      151.67     25.52 o 
  -7   5   3       82.39       78.56     25.98 o 
  -6   5   3       14.92       21.11     18.87 o 
  -5   5   3      376.05      360.28     34.37 o 
  -4   5   3       10.73        7.19     13.93 o 
  -3   5   3     1021.06     1176.31     40.01 o 
  -2   5   3        0.92      249.99     42.23 o 
  -1   5   3       66.18      110.71     30.01 o 
   0   5   3       55.33      107.83     82.21 o 
   1   5   3     1179.95     1594.06     86.70 o 
   2   5   3       92.39       80.54     17.90 o 
   3   5   3     2297.46     2445.11     53.30 o 
   4   5   3        9.63        0.38      8.82 o 
   5   5   3      571.61      601.70     28.82 o 
   6   5   3      317.12      340.85     25.67 o 
   7   5   3      350.72      325.23     26.92 o 
   8   5   3      187.03      212.11     24.83 o 
   9   5   3      267.80      255.94     41.90 o 
  10   5   3        4.82        2.07      9.23 o 
  11   5   3      215.63      247.29     32.97 o 
  12   5   3        6.26       -2.51      8.93 o 
  13   5   3      845.54      974.30     35.91 o 
  14   5   3        0.25       -2.01      8.39 o 
  15   5   3       98.59       67.63     19.57 o 
  16   5   3       11.91        7.35      5.26 o 
  17   5   3       69.25       60.82     13.76 o 
  18   5   3        3.15        6.49      9.30 o 
  19   5   3       16.62       16.57     11.70 o 
  20   5   3        1.24        6.05     15.53 o 
 -18   6   3       30.48       18.26     12.50 o 
 -17   6   3        5.37        2.23      6.35 o 
 -16   6   3       64.21       33.44     25.42 o 
 -15   6   3        0.35       -2.98      7.94 o 
 -14   6   3       88.24       51.95     24.80 o 
 -13   6   3       27.74       14.09     11.40 o 
 -12   6   3       19.93       12.91     12.61 o 
 -11   6   3      132.01       83.70     19.62 o 
 -10   6   3       29.71       15.74     10.29 o 
  -9   6   3       56.93       47.60     12.73 o 
  -8   6   3      313.88      324.69     23.04 o 
  -7   6   3       81.91       75.92     29.42 o 
  -6   6   3      157.73      224.39     49.86 o 
  -5   6   3      456.67      593.87     47.62 o 
  -4   6   3       50.87      243.93     34.81 o 
  -3   6   3      602.72      812.42     62.89 o 
  -2   6   3       98.99      387.45     36.16 o 
   1   6   3      279.51      509.83    431.70 o 
   2   6   3     1386.01     2108.61     83.35 o 
   3   6   3     2753.00     3394.06    252.84 o 
   4   6   3       23.34      767.75    132.10 o 
   5   6   3      133.61      145.82     25.84 o 
   6   6   3      219.14      241.10     26.83 o 
   7   6   3        0.11        0.94      7.64 o 
   8   6   3       42.07       23.26     16.04 o 
   9   6   3      166.66      180.41     30.13 o 
  10   6   3       10.19       10.72     12.07 o 
  11   6   3       18.16        9.39     12.38 o 
  12   6   3       23.35       12.79     12.63 o 
  13   6   3      351.39      355.28     36.46 o 
  14   6   3       65.98       48.88     17.80 o 
  15   6   3       39.17       39.68     15.37 o 
  16   6   3        6.87        0.95      6.38 o 
  17   6   3        0.03       -1.77      8.82 o 
 -15   7   3       23.98       14.05     14.10 o 
 -14   7   3      195.38      238.08     76.40 o 
 -13   7   3        4.56       -1.23      8.55 o 
 -12   7   3        7.03        2.84     10.97 o 
 -11   7   3       27.69       15.81     11.14 o 
 -10   7   3        5.59       -2.88      8.93 o 
  -9   7   3        1.60       -2.48      8.93 o 
  -8   7   3        5.02        9.25     19.11 o 
  -7   7   3       72.65       40.88     28.53 o 
  -6   7   3       29.67       25.38     24.71 o 
  -5   7   3        2.34       -3.82     17.74 o 
  -4   7   3      139.79      153.86     33.02 o 
  -3   7   3        3.88       -6.96     17.52 o 
  -1   7   3        5.67      133.87     28.97 o 
   2   7   3      189.36      194.29     47.17 o 
   3   7   3        3.43        2.70      7.10 o 
   4   7   3      261.81      241.05     37.25 o 
   5   7   3       27.77       13.00     13.90 o 
   6   7   3       16.19        8.86     14.62 o 
   7   7   3      137.27      151.58     60.36 o 
   8   7   3       23.07       17.81     19.45 o 
   9   7   3       43.31       24.12     18.99 o 
  10   7   3       33.86       20.38     18.11 o 
  11   7   3       79.91       42.91     36.53 o 
  12   7   3        4.23        1.44     10.74 o 
  13   7   3       20.81       11.18     16.54 o 
  14   7   3       53.21       37.32     18.44 o 
 -10   8   3        0.29       -5.64     12.15 o 
  -9   8   3       14.17        3.32     15.45 o 
  -8   8   3        5.12        5.62     23.81 o 
  -7   8   3        3.22      216.30     48.29 o 
  -6   8   3        0.91       -5.62     22.91 o 
  -5   8   3       14.36        0.67     16.40 o 
  -4   8   3        8.35       12.58     31.67 o 
   3   8   3     1591.77     1901.81    118.93 o 
   4   8   3        0.58        7.94     18.48 o 
   5   8   3       52.02       34.20     20.81 o 
   6   8   3        5.49      -14.64     18.09 o 
   7   8   3       80.71       68.09     30.24 o 
   8   8   3        0.80       -1.87      4.59 o 
   9   8   3       30.27       23.86     23.07 o 
  10   8   3        1.00        1.12     18.87 o 
 -24   0   4        0.04        9.21     15.72 o 
 -23   0   4       92.10      109.93      9.38 o 
 -22   0   4       16.16       25.61      9.15 o 
 -21   0   4       75.89       70.67     10.24 o 
 -20   0   4      708.04      708.75     22.11 o 
 -19   0   4      120.54      134.40     11.72 o 
 -18   0   4      441.40      458.14     17.00 o 
 -17   0   4       67.17       54.62      9.96 o 
 -16   0   4     2092.46     2191.38     37.18 o 
 -15   0   4        2.87       -0.61      3.95 o 
 -14   0   4      127.72      164.92     12.22 o 
 -13   0   4       15.28       13.93      6.93 o 
 -12   0   4       10.00        6.66      6.15 o 
 -11   0   4        5.70        0.63      5.73 o 
 -10   0   4    34861.18    37220.06    807.31 o 
  -9   0   4      385.18      381.65     11.27 o 
  -8   0   4     1720.02     1546.33     24.25 o 
  -7   0   4        0.28        1.54      2.81 o 
  -6   0   4     2182.52     1723.31     45.46 o 
  -5   0   4        7.12        7.34      5.56 o 
  -4   0   4     7189.68     7058.92    124.85 o 
  -3   0   4      286.53      273.26     15.16 o 
  -2   0   4    45516.43    42331.63    896.73 o 
  -1   0   4       64.29       59.61      8.81 o 
   0   0   4     4369.18     3986.55     66.63 o 
   1   0   4        0.15        4.80      7.14 o 
   2   0   4     3094.53     2731.64     62.29 o 
   3   0   4      171.42      167.26     17.63 o 
   4   0   4     7127.50     6940.56    128.33 o 
   5   0   4      168.22      159.05      7.02 o 
   6   0   4        6.00        1.98      3.98 o 
   7   0   4       58.60       60.92      7.55 o 
   8   0   4      196.59      121.13      9.63 o 
   9   0   4       87.23       93.39      9.34 o 
  10   0   4      645.50      567.05     16.61 o 
  11   0   4        7.00        3.38      5.35 o 
  12   0   4     9467.08     9238.79    145.36 o 
  13   0   4        1.68       -0.35      4.21 o 
  14   0   4     2010.58     2078.17     48.07 o 
  15   0   4     1630.38     1696.87     45.94 o 
  16   0   4    13646.90    14165.77    289.66 o 
  17   0   4        6.44        1.80     12.58 o 
  18   0   4       11.05       18.42     22.46 o 
  19   0   4        1.70        6.74     13.93 o 
  20   0   4      317.39      337.81     31.22 o 
  22   0   4      238.32      278.29     31.89 o 
  23   0   4       18.21       17.97     17.97 o 
  24   0   4       45.79       15.50     17.97 o 
 -24   1   4       13.72       18.73      7.51 o 
 -23   1   4       10.37       11.53      5.64 o 
 -22   1   4      122.43      147.76      8.33 o 
 -21   1   4        4.98        5.30      4.69 o 
 -20   1   4       25.60       24.69      5.67 o 
 -19   1   4      181.12      188.05      9.64 o 
 -18   1   4       49.28       62.64      7.95 o 
 -17   1   4      785.82      721.51     14.82 o 
 -16   1   4      122.83      118.07      8.59 o 
 -15   1   4       94.62      120.74      8.14 o 
 -14   1   4      496.52      487.45     11.34 o 
 -13   1   4      315.88      235.02      8.29 o 
 -12   1   4      294.19      350.72      9.63 o 
 -11   1   4     1306.45     1203.40     14.78 o 
 -10   1   4      747.09      788.50     13.21 o 
  -9   1   4      197.35      165.86      6.96 o 
  -8   1   4      438.49      459.40      8.79 o 
  -7   1   4        5.08        1.24      2.26 o 
  -6   1   4      859.92      863.17     11.34 o 
  -5   1   4       31.02       39.42      4.09 o 
  -4   1   4        4.37        3.51      3.54 o 
  -3   1   4     1848.88     1732.60     25.48 o 
  -2   1   4     1488.90     1296.42     22.36 o 
  -1   1   4     1409.37     1359.86     20.80 o 
   0   1   4     3240.15     3011.11     42.40 o 
   1   1   4      883.58      751.65     15.60 o 
   2   1   4      260.60      235.91      8.01 o 
   3   1   4     5081.00     4645.60     81.06 o 
   4   1   4      457.19      443.73     15.66 o 
   5   1   4      249.89      261.47     13.05 o 
   6   1   4      352.92      348.81     15.96 o 
   7   1   4     1125.37     1174.03     21.86 o 
   8   1   4      366.48      348.36     12.78 o 
   9   1   4      149.60      131.41      8.96 o 
  10   1   4       94.82       85.78      4.47 o 
  11   1   4        4.70        7.19      2.94 o 
  12   1   4      106.43       83.62      7.39 o 
  13   1   4       68.65       77.98      9.84 o 
  14   1   4       49.82       40.19      8.52 o 
  15   1   4      261.07      247.77     17.05 o 
  16   1   4        6.01        8.49      8.01 o 
  17   1   4     1267.69     1334.50     30.64 o 
  18   1   4      113.68      130.30     15.70 o 
  19   1   4        2.05        2.13      5.11 o 
  20   1   4        5.42        0.64      6.37 o 
  21   1   4       59.88       46.09     12.84 o 
  22   1   4       88.01       95.31     20.34 o 
  23   1   4      391.74      516.09     28.74 o 
 -24   2   4       52.02       61.44     20.23 o 
 -23   2   4        2.22        2.76      5.46 o 
 -22   2   4        5.93        1.51      4.21 o 
 -21   2   4      201.95      214.79     13.15 o 
 -20   2   4       47.87       45.97      7.41 o 
 -19   2   4      376.52      420.58     14.70 o 
 -18   2   4       14.18       14.45      6.30 o 
 -17   2   4       24.46       21.21      5.27 o 
 -16   2   4      548.69      555.82     14.30 o 
 -15   2   4        0.50       -2.12      3.76 o 
 -14   2   4       11.01        5.91      3.60 o 
 -13   2   4       71.59       64.88      6.87 o 
 -12   2   4      891.36      964.77     17.37 o 
 -11   2   4      874.16      915.96     16.46 o 
 -10   2   4      362.60      378.27     11.97 o 
  -9   2   4     9198.70     9903.13    108.01 o 
  -8   2   4      864.34      861.17     15.40 o 
  -7   2   4     1705.64     1716.99     22.99 o 
  -6   2   4       88.80       81.12      7.14 o 
  -5   2   4      578.29      475.68     11.51 o 
  -4   2   4      651.41      631.09     13.12 o 
  -3   2   4     6483.26     6389.17     67.96 o 
  -2   2   4       17.59       17.41      5.15 o 
  -1   2   4     1047.76      937.93     14.30 o 
   0   2   4     8475.64     8901.87    106.19 o 
   1   2   4       71.10       73.43      8.19 o 
   2   2   4      642.69      543.87     13.28 o 
   3   2   4      136.78      162.75      7.75 o 
   4   2   4        5.60        7.29      6.96 o 
   5   2   4       80.45       62.54     10.77 o 
   6   2   4     2933.98     3069.61     55.03 o 
   7   2   4      592.23      640.79     21.26 o 
   8   2   4     2166.57     2191.21     30.29 o 
   9   2   4      604.40      566.73     10.86 o 
  10   2   4       50.58       45.31      4.72 o 
  11   2   4      224.24      211.99      7.75 o 
  12   2   4      120.00      119.82      6.92 o 
  13   2   4      148.62      154.64      7.50 o 
  14   2   4     1424.98     1386.59     22.61 o 
  15   2   4     3608.49     3750.44     52.09 o 
  16   2   4      445.66      450.65     12.15 o 
  17   2   4     3717.37     3958.17     52.22 o 
  18   2   4      178.90      166.53     14.00 o 
  19   2   4       23.44       25.20      8.66 o 
  20   2   4       26.45       14.10      8.74 o 
  21   2   4       42.78       41.47     11.08 o 
  22   2   4      149.87      180.84     13.80 o 
  23   2   4        2.47        0.66      6.37 o 
 -23   3   4       11.56        9.17      9.15 o 
 -22   3   4      194.60      241.03     19.99 o 
 -21   3   4       14.21        6.50      3.52 o 
 -20   3   4        8.84        7.28      4.91 o 
 -19   3   4       21.41        9.60      4.85 o 
 -18   3   4      745.70      799.13     39.38 o 
 -17   3   4        0.07       -0.50      3.84 o 
 -16   3   4      998.56     1003.76     74.60 o 
 -15   3   4      204.11      201.58     12.52 o 
 -14   3   4      142.88      135.79     11.80 o 
 -13   3   4      104.80      104.34      9.35 o 
 -12   3   4      239.65      232.96     11.59 o 
 -11   3   4       69.97       63.80      6.74 o 
 -10   3   4      218.85      237.73      9.70 o 
  -9   3   4      121.94      128.19      7.49 o 
  -8   3   4      305.65      336.73     12.32 o 
  -7   3   4      321.91      328.34     12.45 o 
  -6   3   4       18.85       22.80      5.44 o 
  -5   3   4      167.12      173.96     12.23 o 
  -4   3   4      390.00      396.52     15.69 o 
  -3   3   4        3.51       -2.43      5.19 o 
  -2   3   4     2501.94     2652.41     38.84 o 
  -1   3   4      300.43      303.07     13.02 o 
   0   3   4      273.84      329.84     15.02 o 
   1   3   4       41.11       43.86      7.54 o 
   2   3   4      154.58      148.92      9.22 o 
   3   3   4        4.06       10.25      9.59 o 
   4   3   4      524.41      514.19     21.56 o 
   5   3   4      255.63      269.85     17.35 o 
   6   3   4      763.09      725.86     23.70 o 
   7   3   4      244.26      257.15     16.29 o 
   8   3   4      731.72      739.63     23.62 o 
   9   3   4      186.54      191.81     12.92 o 
  10   3   4      847.67      950.62     23.32 o 
  11   3   4       86.19       78.15      7.28 o 
  12   3   4      188.00      188.86      8.06 o 
  13   3   4      430.22      406.94     11.95 o 
  14   3   4      715.14      694.56     16.10 o 
  15   3   4      103.27       93.71      7.18 o 
  16   3   4     2122.85     2332.23     33.48 o 
  17   3   4      277.99      303.24     10.36 o 
  18   3   4       99.39      106.75      7.11 o 
  19   3   4       17.49       13.08      8.62 o 
  20   3   4        5.18        4.04      8.65 o 
  21   3   4        3.68       -3.12      6.90 o 
  22   3   4      269.48      340.11     38.29 o 
 -22   4   4       28.65       44.96     16.02 o 
 -21   4   4      154.27      177.84     19.45 o 
 -20   4   4        5.90        1.85      5.66 o 
 -19   4   4       47.80       26.39      7.80 o 
 -18   4   4        6.85        6.15      5.14 o 
 -17   4   4       10.16        5.04      6.17 o 
 -16   4   4       35.27       15.82      8.77 o 
 -15   4   4      197.56      145.36     43.02 o 
 -14   4   4        0.02        0.88      5.25 o 
 -13   4   4       96.14       71.33     17.64 o 
 -12   4   4      203.27      191.60     18.77 o 
 -11   4   4     1403.56     1531.64     33.48 o 
 -10   4   4       21.85       17.43      8.14 o 
  -9   4   4      273.32      350.32     88.71 o 
  -8   4   4       26.99       26.29      9.82 o 
  -7   4   4       59.83       79.53     38.54 o 
  -6   4   4       23.59       31.31     13.75 o 
  -5   4   4     2320.07     2475.51     42.24 o 
  -4   4   4       27.63       41.04     11.65 o 
  -3   4   4      163.24      201.22     17.79 o 
  -2   4   4        0.70       -1.38      5.04 o 
  -1   4   4       26.41      454.25     33.51 o 
   0   4   4        0.15      -13.42     14.76 o 
   1   4   4     2800.15     3066.12     55.11 o 
   2   4   4       19.39       13.52      4.97 o 
   3   4   4      245.90      207.63     16.98 o 
   4   4   4       47.29       39.35     12.44 o 
   5   4   4     7261.11     7537.19    130.76 o 
   6   4   4       31.25       26.22     13.00 o 
   7   4   4       19.85       29.07     12.63 o 
   8   4   4       51.48       35.64     11.38 o 
   9   4   4      314.74      304.80     21.94 o 
  10   4   4        1.07       -5.58      8.94 o 
  11   4   4      638.64      607.08     25.73 o 
  12   4   4        6.98        4.94      9.21 o 
  13   4   4      615.31      647.57     37.67 o 
  14   4   4        2.84       -3.42      3.67 o 
  15   4   4       64.59       54.61      6.36 o 
  16   4   4        9.05        8.62      4.81 o 
  17   4   4      101.24       98.21     13.94 o 
  18   4   4        9.40        2.89      8.16 o 
  19   4   4      239.60      257.19     18.71 o 
  20   4   4        1.08       -4.39      8.71 o 
  21   4   4       29.74       20.81     10.78 o 
 -20   5   4      164.59      183.95     18.74 o 
 -19   5   4        2.31       -2.38      5.28 o 
 -18   5   4        4.25        3.37      6.54 o 
 -17   5   4      104.42       62.49     37.70 o 
 -16   5   4      515.17      692.50     43.35 o 
 -15   5   4        0.32       -2.56      6.00 o 
 -14   5   4      780.75      928.98     66.07 o 
 -13   5   4       55.55       22.91     10.55 o 
 -12   5   4       27.19       18.06      8.37 o 
 -11   5   4        6.47        5.87      7.90 o 
 -10   5   4      160.63      161.15     26.05 o 
  -9   5   4        1.02        1.94      5.91 o 
  -8   5   4      159.44      163.65     21.04 o 
  -7   5   4       11.71        6.96     11.90 o 
  -6   5   4       38.55       41.33     21.56 o 
  -5   5   4        0.03       -2.25     12.80 o 
  -4   5   4       87.87      159.02     25.83 o 
  -3   5   4        5.39       -2.70     11.68 o 
  -2   5   4       80.06       95.01     19.54 o 
  -1   5   4      103.38      109.94     24.75 o 
   0   5   4      208.62      233.04     28.27 o 
   1   5   4      156.24      190.97     18.96 o 
   2   5   4      151.47      229.53     32.21 o 
   3   5   4      333.16      386.44     29.31 o 
   4   5   4      663.89      690.63     30.43 o 
   5   5   4       24.96       17.56     13.56 o 
   6   5   4     1759.18     1874.47     53.05 o 
   7   5   4       61.00       45.94     17.92 o 
   8   5   4      403.45      456.70     32.11 o 
   9   5   4      150.89      128.79     45.83 o 
  10   5   4      769.69      854.40     34.01 o 
  11   5   4       71.01       47.87     16.35 o 
  12   5   4      296.94      326.86     36.42 o 
  13   5   4      177.28      161.19     22.50 o 
  14   5   4      121.42       95.67     29.65 o 
  15   5   4      112.77       90.82     10.00 o 
  16   5   4      256.98      276.84     21.66 o 
  17   5   4       19.33       16.56     11.41 o 
  18   5   4       53.69       28.44     13.23 o 
  19   5   4        8.44        1.96      9.39 o 
 -18   6   4       70.59       29.92     21.72 o 
 -17   6   4        2.07       -0.99      8.49 o 
 -16   6   4        0.75       -2.54      7.48 o 
 -15   6   4        3.90       -3.26      8.44 o 
 -14   6   4        0.11        3.56      7.31 o 
 -13   6   4       35.46       25.70     10.57 o 
 -12   6   4        7.28        3.54      8.58 o 
 -11   6   4        1.29       -1.52      8.22 o 
 -10   6   4       27.24       20.11     11.32 o 
  -9   6   4        4.69        6.49      8.77 o 
  -8   6   4       51.60       42.14     18.14 o 
  -7   6   4       28.62      803.12    513.68 o 
  -6   6   4      710.59      862.73     58.85 o 
  -5   6   4      890.98     1096.77     61.32 o 
  -4   6   4      295.61      424.74     41.55 o 
  -3   6   4      709.72      909.22     51.89 o 
  -2   6   4       40.17      353.92    225.17 o 
   0   6   4        3.99      362.24    205.63 o 
   1   6   4     1177.28     1504.52     67.43 o 
   2   6   4     1391.74     1668.97     87.31 o 
   3   6   4     1518.68     1977.39    106.73 o 
   4   6   4       87.05       80.37     26.16 o 
   5   6   4        6.23        9.05     13.58 o 
   6   6   4      576.45      677.28     37.95 o 
   7   6   4        1.93        0.08      8.86 o 
   8   6   4       82.58      132.19     31.80 o 
   9   6   4       29.59       15.12     15.36 o 
  10   6   4       22.15       16.74     13.04 o 
  11   6   4       13.86        6.79     11.37 o 
  12   6   4        1.64       -6.88     12.94 o 
  13   6   4      236.35      206.42     45.77 o 
  14   6   4       48.19       17.09     13.70 o 
  15   6   4        7.46        4.78      9.51 o 
  16   6   4       13.80       12.19     10.94 o 
  17   6   4      141.33      131.73     30.11 o 
 -15   7   4       12.20       -3.87      9.76 o 
 -14   7   4       51.57       17.04     18.16 o 
 -13   7   4       31.50        5.51     11.61 o 
 -12   7   4        4.91       -2.85      7.91 o 
 -11   7   4      136.21      105.29     35.37 o 
 -10   7   4        0.96       -1.60      8.25 o 
  -9   7   4      115.40      189.15     60.76 o 
  -8   7   4        0.23        3.59     19.54 o 
  -7   7   4      145.96      214.05     52.78 o 
  -6   7   4        0.04        6.06     19.09 o 
  -5   7   4        0.27      -18.19     22.46 o 
  -4   7   4        3.34        3.82     16.62 o 
  -3   7   4        1.31       77.94     27.18 o 
  -2   7   4       45.26       39.98     22.46 o 
   0   7   4        4.13        3.59     26.05 o 
   1   7   4      108.94      274.47     59.52 o 
   2   7   4        4.18       -7.37     16.76 o 
   3   7   4        4.69       -5.89     14.21 o 
   4   7   4       10.98        1.12     11.52 o 
   5   7   4       93.41       53.33     20.27 o 
   6   7   4       78.36       82.59     38.93 o 
   7   7   4      109.57       75.08     27.20 o 
   8   7   4       14.59        4.24      7.29 o 
   9   7   4       44.93       49.78     24.48 o 
  10   7   4        2.34       -0.28      2.77 o 
  11   7   4       97.23       43.12     32.98 o 
  12   7   4       20.45       14.69     14.84 o 
  13   7   4       52.11       32.51     18.38 o 
  14   7   4       24.84       20.58     15.78 o 
 -10   8   4       64.40       16.35     18.45 o 
  -9   8   4        2.67        2.47     22.24 o 
  -8   8   4       12.61       15.95     27.63 o 
  -7   8   4        0.34       -3.14     21.11 o 
  -6   8   4        0.49        2.70     19.77 o 
  -5   8   4        0.35        8.54     22.69 o 
  -4   8   4       12.37      182.61     37.73 o 
  -3   8   4        0.01        9.43     20.21 o 
   2   8   4      241.20      505.53    401.27 o 
   3   8   4        0.00      418.46    177.40 o 
   4   8   4      789.74      875.66    129.23 o 
   5   8   4        5.59        3.51     17.14 o 
   6   8   4       57.84       42.32     24.98 o 
   7   8   4       11.36       10.94     19.24 o 
   8   8   4      257.07      285.35     37.16 o 
   9   8   4        4.69       -5.18     20.05 o 
 -24   1   5       12.76       10.03     14.07 o 
 -23   1   5       29.20       30.04      9.27 o 
 -22   1   5      268.14      295.21     10.31 o 
 -21   1   5        0.48        0.84      3.26 o 
 -20   1   5       91.57      129.30      7.64 o 
 -19   1   5       87.76       74.74      7.22 o 
 -18   1   5       55.64       63.55      7.51 o 
 -17   1   5       11.21        7.44      5.16 o 
 -16   1   5     2851.53     2881.30     38.08 o 
 -15   1   5       20.28       16.75      5.13 o 
 -14   1   5     3531.31     3752.07     42.79 o 
 -13   1   5      480.43      472.12     10.85 o 
 -12   1   5     4383.10     4990.91     54.67 o 
 -11   1   5      237.41      287.23      9.02 o 
 -10   1   5      169.98      156.24      7.01 o 
  -9   1   5      460.16      480.81     12.37 o 
  -8   1   5       85.03       72.39      4.01 o 
  -7   1   5       27.75       22.78      6.62 o 
  -6   1   5     2113.47     2297.92     33.09 o 
  -5   1   5       10.00        7.54      2.94 o 
  -4   1   5      236.07      203.66      8.59 o 
  -3   1   5      146.98      125.53      8.30 o 
  -2   1   5     1682.52     1508.88     20.77 o 
  -1   1   5        4.71        2.12      3.36 o 
   0   1   5    12569.10    12295.89    146.13 o 
   1   1   5        1.03        1.51      4.14 o 
   2   1   5      263.49      271.04      9.85 o 
   3   1   5      151.96      138.01     11.18 o 
   4   1   5     3754.21     3573.66     55.41 o 
   5   1   5      546.56      549.80     17.57 o 
   6   1   5     1137.23     1269.34     27.87 o 
   7   1   5      848.60      853.69     23.22 o 
   8   1   5        0.20        7.72      6.18 o 
   9   1   5       15.11       12.30      5.53 o 
  10   1   5     1538.28     1533.50     25.56 o 
  11   1   5      157.03      161.83      9.84 o 
  12   1   5     3143.06     3065.68     45.19 o 
  13   1   5      139.26      140.51     10.56 o 
  14   1   5     4508.06     4560.30     69.23 o 
  15   1   5      251.42      239.28     14.73 o 
  16   1   5      207.31      212.01     15.08 o 
  17   1   5      567.17      593.25     23.04 o 
  18   1   5      569.48      620.18     20.31 o 
  19   1   5      110.27      113.12     15.36 o 
  20   1   5        0.89        1.16      5.33 o 
  21   1   5       72.11       68.11     21.11 o 
  22   1   5       69.02       55.77     18.87 o 
  23   1   5        0.13        0.60      8.41 o 
 -24   2   5        1.56        1.17      5.02 o 
 -23   2   5       27.79       27.46      7.57 o 
 -22   2   5       34.96       10.27      9.39 o 
 -21   2   5       91.26       78.25      8.61 o 
 -20   2   5       68.11       87.63      8.85 o 
 -19   2   5      626.33      624.76     26.80 o 
 -18   2   5       50.14       36.12      7.12 o 
 -17   2   5      323.93      298.42     15.65 o 
 -16   2   5      151.69      132.08      8.44 o 
 -15   2   5       39.80       29.41      5.73 o 
 -14   2   5       12.67       11.37      4.91 o 
 -13   2   5       11.97       13.14      4.67 o 
 -12   2   5      926.77     1023.06     17.26 o 
 -11   2   5      141.27      137.38      8.60 o 
 -10   2   5       56.33       47.58      6.00 o 
  -9   2   5     5464.39     5767.62     63.43 o 
  -8   2   5     1127.20     1110.44     16.61 o 
  -7   2   5     3313.33     3324.74     36.86 o 
  -6   2   5        0.01        0.92      3.63 o 
  -5   2   5        0.48        4.51      4.37 o 
  -4   2   5      908.25      829.56     15.70 o 
  -3   2   5     6892.47     6833.48    103.80 o 
  -2   2   5      115.27      123.41      7.25 o 
  -1   2   5      950.27      886.88     17.66 o 
   0   2   5      801.95      799.08     13.77 o 
   1   2   5      771.55      730.63     22.06 o 
   2   2   5      338.16      292.36     10.22 o 
   3   2   5      844.70      752.44     14.71 o 
   4   2   5      708.69      661.94     13.51 o 
   5   2   5     3387.28     3332.02     71.45 o 
   6   2   5     2840.30     2927.58     63.54 o 
   7   2   5      278.23      279.32     14.36 o 
   8   2   5      206.83      218.80     14.68 o 
   9   2   5      100.25      106.42      9.63 o 
  10   2   5      106.64      106.09      9.72 o 
  11   2   5      770.37      757.75     20.49 o 
  12   2   5       24.74       24.99      9.05 o 
  13   2   5      307.07      304.38     15.70 o 
  14   2   5      218.05      209.88     16.55 o 
  15   2   5      875.67      861.48     28.11 o 
  16   2   5     3434.06     3667.79     63.15 o 
  17   2   5      821.29      894.45     28.13 o 
  18   2   5       82.11       66.05     10.86 o 
  19   2   5      171.28      161.68     13.22 o 
  20   2   5        5.98       14.53      8.90 o 
  21   2   5        5.41       10.10      7.78 o 
  22   2   5        0.10        0.68      6.11 o 
  23   2   5        0.50       -0.46      7.17 o 
 -23   3   5       14.24        4.62      8.58 o 
 -22   3   5       12.42        7.74     10.71 o 
 -21   3   5      173.40      192.27     14.04 o 
 -20   3   5       29.32       15.81      6.84 o 
 -19   3   5        1.67        1.43      3.60 o 
 -18   3   5      107.85      107.58     12.76 o 
 -17   3   5       39.77       20.32      5.07 o 
 -16   3   5       63.88       43.25      8.66 o 
 -15   3   5      108.36      121.48     14.15 o 
 -14   3   5      200.91      196.03     13.09 o 
 -13   3   5      103.51       94.24     13.85 o 
 -12   3   5      227.66      222.57     11.37 o 
 -11   3   5        2.67        7.17      5.25 o 
 -10   3   5      294.01      293.26     11.13 o 
  -9   3   5      262.74      238.89     10.57 o 
  -8   3   5        5.30        5.60      4.98 o 
  -7   3   5      518.68      469.41     15.51 o 
  -6   3   5      244.19      250.82      9.33 o 
  -5   3   5       38.98       40.09      5.67 o 
  -4   3   5      148.07      143.65     14.34 o 
  -3   3   5       45.67       41.65      8.56 o 
  -2   3   5      545.95      564.49     16.00 o 
  -1   3   5     1412.91     1625.19     26.77 o 
   0   3   5      699.15      721.96     17.14 o 
   1   3   5     2458.97     2325.25     34.54 o 
   2   3   5        4.90        6.87      5.16 o 
   3   3   5      428.03      441.22     20.63 o 
   4   3   5       80.31       89.36      8.21 o 
   5   3   5      327.42      357.43      9.81 o 
   6   3   5      636.79      636.17     25.44 o 
   7   3   5      636.02      735.59     24.61 o 
   8   3   5      597.36      639.38     31.21 o 
   9   3   5        3.90        0.29      2.95 o 
  10   3   5      104.80      109.86     11.00 o 
  11   3   5        5.15        6.52      6.99 o 
  12   3   5       89.62       84.41     11.24 o 
  13   3   5     1141.57     1133.93     27.48 o 
  14   3   5       45.70       37.25     10.52 o 
  15   3   5       49.34       38.65     11.20 o 
  16   3   5      197.22      189.25     15.46 o 
  17   3   5      634.45      672.76     23.76 o 
  18   3   5       19.15       17.54      9.41 o 
  19   3   5       11.64        8.89      8.93 o 
  20   3   5        0.32       -1.50      6.67 o 
  21   3   5       18.58       18.95      9.74 o 
  22   3   5      226.49      272.37     39.20 o 
 -22   4   5        0.93       -0.24      8.40 o 
 -21   4   5       28.66       28.72     16.49 o 
 -20   4   5      291.44      301.85     24.30 o 
 -19   4   5        7.65        5.96      4.97 o 
 -18   4   5       61.80       45.16     16.37 o 
 -17   4   5      129.66       88.36     29.48 o 
 -16   4   5       19.15        4.54      6.54 o 
 -15   4   5        0.01        1.87      5.67 o 
 -14   4   5       65.34       45.01     11.61 o 
 -13   4   5       24.79       18.53      7.60 o 
 -12   4   5        0.16        1.70      3.93 o 
 -11   4   5      148.15      144.09     17.91 o 
 -10   4   5      436.96      513.29     27.43 o 
  -9   4   5       35.22       32.12      9.36 o 
  -8   4   5     1835.72     2066.96     42.58 o 
  -7   4   5       17.69       15.88      9.35 o 
  -6   4   5       81.32      281.92    148.47 o 
  -5   4   5        9.70        1.02      9.05 o 
  -4   4   5     1013.98     2347.22     66.15 o 
  -3   4   5       39.82       46.07     10.76 o 
  -2   4   5     1342.96     1498.28     30.83 o 
  -1   4   5       86.48       88.71     12.76 o 
   0   4   5     1495.56     1636.11     29.34 o 
   1   4   5        1.67       -3.54      6.44 o 
   2   4   5      107.42      166.33     16.29 o 
   3   4   5       86.46       83.49      9.40 o 
   4   4   5     4049.40     4310.83     86.52 o 
   5   4   5      122.95      125.26     11.77 o 
   6   4   5     3494.09     3515.77     70.19 o 
   7   4   5       92.70       85.18     16.31 o 
   8   4   5      153.45      130.90     17.40 o 
   9   4   5       63.06       51.31     10.06 o 
  10   4   5      623.54      601.50     30.39 o 
  11   4   5        1.08        1.65      7.78 o 
  12   4   5      222.16      194.21     24.68 o 
  13   4   5       14.99        5.76      8.00 o 
  14   4   5      207.84      216.32     16.51 o 
  15   4   5       47.84       40.13     11.66 o 
  16   4   5       69.50       63.67     12.93 o 
  17   4   5      138.13      135.15     16.42 o 
  18   4   5     1971.37     2177.23     70.16 o 
  19   4   5        5.54        9.37      9.50 o 
  20   4   5       53.88       45.67     13.05 o 
  21   4   5        8.25        4.74      8.87 o 
 -20   5   5      185.87      157.92     65.01 o 
 -19   5   5       20.72       10.27      9.40 o 
 -18   5   5       41.39       16.70     12.77 o 
 -17   5   5       84.77       42.48     27.82 o 
 -16   5   5        1.10        0.22      5.17 o 
 -15   5   5        1.35       -2.41      6.97 o 
 -14   5   5       30.78        9.37      9.23 o 
 -13   5   5      576.65      552.56    103.74 o 
 -12   5   5        8.22        1.70      6.23 o 
 -11   5   5       27.11       16.60      9.10 o 
 -10   5   5       35.51       29.14     12.54 o 
  -9   5   5        3.24        0.98      9.17 o 
  -8   5   5        3.42        7.19     18.64 o 
  -7   5   5      272.40      316.03     36.84 o 
  -6   5   5        0.45       -8.76     16.62 o 
  -5   5   5      869.93      908.55     48.29 o 
  -4   5   5       51.73       44.70     19.77 o 
  -3   5   5      406.47      412.39     31.00 o 
  -2   5   5       86.50       78.41     27.29 o 
  -1   5   5     1324.65     1619.14     39.31 o 
   0   5   5       43.01       48.81     10.90 o 
   1   5   5      658.97      712.89     24.17 o 
   2   5   5        9.39        8.56      7.75 o 
   3   5   5      184.65      179.27     20.74 o 
   4   5   5       26.34       22.58     16.58 o 
   5   5   5      619.13      681.72     34.50 o 
   6   5   5        2.07       -1.25      4.99 o 
   7   5   5      686.83      842.19     36.63 o 
   8   5   5      155.92      154.62     21.57 o 
   9   5   5        5.03        1.49      8.47 o 
  10   5   5      235.22      228.62     23.33 o 
  11   5   5       18.53       90.36     48.29 o 
  12   5   5        1.18        7.72     10.57 o 
  13   5   5      513.94      581.50     26.92 o 
  14   5   5       59.26       44.89     11.67 o 
  15   5   5      764.29      876.60     32.53 o 
  16   5   5       14.93       10.16     11.15 o 
  17   5   5       76.43       53.41     16.28 o 
  18   5   5        8.72        9.45     11.27 o 
  19   5   5      370.06      419.52     37.04 o 
 -18   6   5      231.55      171.03     85.78 o 
 -17   6   5        3.44        0.57      6.79 o 
 -16   6   5       44.37       26.25     20.94 o 
 -15   6   5       14.37        1.04      5.98 o 
 -14   6   5        1.48        3.05      7.34 o 
 -13   6   5        0.64       -3.41      7.11 o 
 -12   6   5        0.90        3.63      7.15 o 
 -11   6   5       11.23        8.10      8.24 o 
 -10   6   5      170.12      175.54     25.35 o 
  -9   6   5       39.40       34.92     21.36 o 
  -8   6   5       14.28        1.35     15.95 o 
  -7   6   5      280.17      338.71     42.23 o 
  -6   6   5      955.55     1080.83     61.99 o 
  -5   6   5      338.12      377.80     40.88 o 
  -4   6   5      181.45      245.72     34.37 o 
  -3   6   5       31.79       34.59     20.44 o 
  -2   6   5       74.97       77.04     31.00 o 
  -1   6   5       75.34       62.05     18.12 o 
   0   6   5        4.52       65.97     38.00 o 
   1   6   5     1261.55     1642.80     68.57 o 
   2   6   5      449.85      651.32     86.58 o 
   3   6   5      354.13      402.63     50.12 o 
   4   6   5      676.98      759.58     42.66 o 
   5   6   5       84.67       57.81     21.71 o 
   6   6   5      762.81      862.04     61.47 o 
   7   6   5      145.87      122.30     37.30 o 
   8   6   5       64.17       56.36     24.52 o 
   9   6   5        3.37        2.84     11.71 o 
  10   6   5       15.63        9.98      6.23 o 
  11   6   5      175.46      113.42     29.24 o 
  12   6   5       15.63        6.63      5.18 o 
  13   6   5       53.25       38.24     17.36 o 
  14   6   5       22.81        9.96     10.25 o 
  15   6   5        5.76        7.35     10.62 o 
  16   6   5       10.90        2.93      9.93 o 
  17   6   5      120.97       74.80     17.96 o 
 -15   7   5        1.33       -7.83     12.49 o 
 -14   7   5      135.25       90.49     53.78 o 
 -13   7   5        7.08        0.49      5.27 o 
 -12   7   5        5.76       -0.37      7.32 o 
 -11   7   5        1.62       -1.51      7.85 o 
 -10   7   5        4.08       -3.18     13.11 o 
  -9   7   5       95.92       75.69     47.39 o 
  -8   7   5       32.53       28.30     28.30 o 
  -7   7   5       10.30        3.37     18.64 o 
  -6   7   5       68.82       50.54     27.40 o 
  -5   7   5        8.29        2.92     16.62 o 
  -4   7   5      363.62      433.72     42.68 o 
  -3   7   5        0.03       37.96     23.13 o 
  -2   7   5        5.30       29.20     20.21 o 
  -1   7   5       25.81       17.39     19.36 o 
   0   7   5       69.00      -22.01     31.22 o 
   1   7   5       89.19       44.25     22.92 o 
   2   7   5       63.34       48.10     22.83 o 
   3   7   5        0.37        0.39     10.02 o 
   4   7   5       11.50       15.41     15.88 o 
   5   7   5      133.59      102.95     52.76 o 
   6   7   5       39.75       36.81     21.67 o 
   7   7   5       33.69       23.37     19.67 o 
   8   7   5       36.52       36.63     21.22 o 
   9   7   5        5.24        0.37      4.47 o 
  10   7   5       51.84       22.13     19.91 o 
  11   7   5       47.28       19.93     19.15 o 
  12   7   5       28.91        8.80     18.34 o 
  13   7   5       31.25       28.96     17.71 o 
 -10   8   5        0.05        2.78     13.29 o 
  -9   8   5        9.92        6.96     25.38 o 
  -8   8   5        0.57        0.45     17.07 o 
  -7   8   5      129.41      254.71     47.62 o 
  -6   8   5        6.16       -5.17     21.34 o 
  -5   8   5      302.97      549.62     52.56 o 
  -4   8   5        8.66        5.84     26.73 o 
  -3   8   5        0.29      -10.33     21.11 o 
  -2   8   5        0.02       -4.27     16.85 o 
   1   8   5       73.63       45.96     30.92 o 
   2   8   5        5.06        7.84     17.27 o 
   3   8   5     1997.53     2573.25     88.93 o 
   4   8   5        0.32      -20.83     35.49 o 
   5   8   5       13.15       -4.70     25.27 o 
   6   8   5        6.44        1.17     11.91 o 
   7   8   5       27.75        3.52     16.48 o 
   8   8   5        5.37        4.09     16.80 o 
   9   8   5       15.14       19.15     21.70 o 
 -24   0   6      180.32      257.40     34.81 o 
 -23   0   6      152.14      188.90     32.12 o 
 -22   0   6      164.75      219.20     12.14 o 
 -21   0   6      116.81      141.64     10.40 o 
 -20   0   6      339.53      314.46     12.92 o 
 -19   0   6        5.05        6.65      5.52 o 
 -18   0   6     3567.89     3711.00     59.59 o 
 -17   0   6       67.41       84.70      8.57 o 
 -16   0   6       82.95       83.39      8.07 o 
 -15   0   6       33.06       31.14      6.09 o 
 -14   0   6        6.95       21.45      5.36 o 
 -13   0   6       15.52       15.76      4.32 o 
 -12   0   6     2391.93     2808.19     41.32 o 
 -11   0   6      487.61      492.09     11.77 o 
 -10   0   6     2445.22     2383.38     33.13 o 
  -9   0   6       13.40       13.45      3.39 o 
  -8   0   6     1586.65     1722.35     45.48 o 
  -7   0   6       13.70       13.25     13.48 o 
  -6   0   6     8380.22     8303.45    139.83 o 
  -5   0   6      967.15      892.56     17.11 o 
  -4   0   6    22053.47    22313.31    417.75 o 
  -3   0   6     1200.20     1056.35     23.35 o 
  -2   0   6    39730.50    37158.62    781.95 o 
  -1   0   6       23.87       28.04      8.76 o 
   0   0   6    58473.57    55683.96   1301.39 o 
   1   0   6      656.50      594.56     20.96 o 
   2   0   6     1795.40     1489.22     34.14 o 
   3   0   6       25.73       23.79      9.45 o 
   4   0   6     1828.33     1684.75     38.43 o 
   5   0   6      149.99      130.78     14.76 o 
   6   0   6    32507.27    34522.25    750.59 o 
   7   0   6      783.21      853.39     19.48 o 
   8   0   6     1015.40      974.63     22.17 o 
   9   0   6      138.96      146.94      9.55 o 
  10   0   6     2189.78     1945.23     33.90 o 
  11   0   6      134.22      113.18      9.67 o 
  12   0   6     1897.66     1842.13     34.86 o 
  13   0   6       22.49       21.98      8.00 o 
  14   0   6     7226.36     7211.61    116.38 o 
  15   0   6      326.52      281.60     58.14 o 
  16   0   6     1374.11     1353.47     65.92 o 
  17   0   6        5.40        6.74     22.01 o 
  18   0   6      152.32      245.05     33.02 o 
  19   0   6       43.14       38.18     22.24 o 
  20   0   6       16.47       11.01     17.74 o 
  21   0   6      106.87       97.26     37.29 o 
  22   0   6       48.36       60.87     25.61 o 
  23   0   6        5.85        0.22     11.46 o 
 -24   1   6       10.75       18.42     18.19 o 
 -23   1   6        0.51       -1.29      4.92 o 
 -22   1   6       63.65       60.19      7.95 o 
 -21   1   6      331.36      392.27     10.20 o 
 -20   1   6       48.81       38.89      5.23 o 
 -19   1   6      112.69      135.19      7.09 o 
 -18   1   6      295.05      298.96      9.23 o 
 -17   1   6       27.96       23.39      4.72 o 
 -16   1   6      111.71      104.81      7.03 o 
 -15   1   6     1082.91     1116.45     18.12 o 
 -14   1   6      395.32      414.02     10.26 o 
 -13   1   6      443.12      424.74      9.58 o 
 -12   1   6      962.31     1020.95     22.54 o 
 -11   1   6     1745.98     1923.87     33.62 o 
 -10   1   6      246.65      263.04     12.63 o 
  -9   1   6     3004.64     3083.25     51.57 o 
  -8   1   6       54.50       47.34      7.74 o 
  -7   1   6      146.67      117.52      9.28 o 
  -6   1   6       80.54       92.54      7.62 o 
  -5   1   6      754.15      597.11      8.55 o 
  -4   1   6        0.58       -0.77      2.10 o 
  -3   1   6      778.58      706.92     11.40 o 
  -2   1   6      136.83      117.25      7.20 o 
  -1   1   6     2309.89     2096.06     28.82 o 
   0   1   6      122.48      104.73      7.08 o 
   1   1   6      201.06      170.02      8.49 o 
   2   1   6       39.14       35.31      5.24 o 
   3   1   6     2292.24     2199.02     28.96 o 
   4   1   6       83.95       78.95     10.19 o 
   5   1   6     6953.80     7297.19    112.65 o 
   6   1   6        0.37        0.09      4.79 o 
   7   1   6     1808.33     1803.84     36.35 o 
   8   1   6       85.02       67.40      9.14 o 
   9   1   6     1866.08     1767.69     35.49 o 
  10   1   6      242.99      252.70     12.20 o 
  11   1   6      168.75      164.52     11.36 o 
  12   1   6      326.11      320.61     14.40 o 
  13   1   6     2159.42     2106.72     37.21 o 
  14   1   6      652.07      628.89     19.77 o 
  15   1   6     1348.14     1336.58     29.12 o 
  16   1   6       74.69       69.08     12.73 o 
  17   1   6     1008.90     1072.24     33.92 o 
  18   1   6      128.84      128.00     12.41 o 
  19   1   6      207.47      212.94     15.82 o 
  20   1   6       23.80       15.24      7.51 o 
  21   1   6        0.16       -2.59      7.97 o 
  22   1   6        0.18        5.62     22.46 o 
  23   1   6       87.45      141.95     30.55 o 
 -24   2   6       58.26       71.74     17.70 o 
 -23   2   6       37.42       22.94      8.91 o 
 -22   2   6        0.11        6.42      8.21 o 
 -21   2   6       32.65       30.40      9.91 o 
 -20   2   6       88.88       74.80      7.22 o 
 -19   2   6      579.73      547.52     17.94 o 
 -18   2   6       30.80       26.05      6.11 o 
 -17   2   6      485.96      413.62     13.35 o 
 -16   2   6       77.68       71.77      8.03 o 
 -15   2   6        2.87        1.67      3.48 o 
 -14   2   6      473.61      481.84     25.79 o 
 -13   2   6      119.53      110.98      6.90 o 
 -12   2   6       32.09       30.04      6.68 o 
 -11   2   6      266.08      285.54      9.06 o 
 -10   2   6      448.14      460.42     10.67 o 
  -9   2   6      345.11      311.95      8.23 o 
  -8   2   6      110.84       94.32      5.85 o 
  -7   2   6      969.93      995.45     15.14 o 
  -6   2   6      981.52      968.62     15.91 o 
  -5   2   6       81.79       86.02      7.29 o 
  -4   2   6     1973.22     1868.60     24.38 o 
  -3   2   6      326.19      274.76     10.56 o 
  -2   2   6       21.00       34.29      6.15 o 
  -1   2   6     2654.41     2356.65     30.79 o 
   0   2   6      250.28      235.14      9.03 o 
   1   2   6       14.49       14.29      4.20 o 
   2   2   6      227.92      234.40      9.90 o 
   3   2   6     1552.27     1472.91     23.04 o 
   4   2   6       18.25       15.16      4.67 o 
   5   2   6     6541.92     6571.38    103.26 o 
   6   2   6     2379.77     2520.10     47.67 o 
   7   2   6     4324.48     4531.41     75.03 o 
   8   2   6        0.93       -1.23      6.16 o 
   9   2   6       28.65       26.01      5.91 o 
  10   2   6      218.13      196.80     12.42 o 
  11   2   6      599.58      575.56     20.46 o 
  12   2   6        1.72        0.47      5.25 o 
  13   2   6      998.90     1009.70     26.52 o 
  14   2   6      258.34      257.98     15.50 o 
  15   2   6      194.54      192.67     15.70 o 
  16   2   6      810.68      788.19     27.48 o 
  17   2   6      411.87      454.17     22.84 o 
  18   2   6      323.40      335.10     17.93 o 
  19   2   6       30.13       27.30     10.13 o 
  20   2   6        0.00        1.82      6.33 o 
  21   2   6        4.72        2.03      6.32 o 
  22   2   6        9.65       10.57      7.98 o 
 -23   3   6        4.60        4.71      6.77 o 
 -22   3   6       25.78       16.11      9.21 o 
 -21   3   6        0.87        6.19      7.39 o 
 -20   3   6      736.36      891.04     29.94 o 
 -19   3   6        7.03        4.41      3.58 o 
 -18   3   6      174.72      198.58     13.72 o 
 -17   3   6      236.70      209.85     21.43 o 
 -16   3   6      615.69      670.86     24.65 o 
 -15   3   6       26.40       17.70      6.17 o 
 -14   3   6      649.58      694.52     19.56 o 
 -13   3   6       22.81       12.77      5.90 o 
 -12   3   6      429.42      405.38     27.01 o 
 -11   3   6       17.14       17.57      5.69 o 
 -10   3   6     1269.45     1448.90     21.84 o 
  -9   3   6        8.32        9.41      5.33 o 
  -8   3   6       43.43       44.94      7.63 o 
  -7   3   6      349.45      378.91     37.68 o 
  -6   3   6     3997.79     4186.14     54.22 o 
  -5   3   6       43.71       37.85      6.77 o 
  -4   3   6     1051.41      950.78     16.36 o 
  -3   3   6        0.22        0.07      2.38 o 
  -2   3   6      780.33      853.39     19.13 o 
  -1   3   6        0.02        0.94      4.67 o 
   0   3   6      223.62      217.63     13.56 o 
   1   3   6      614.13      573.34     16.09 o 
   2   3   6       46.61       35.65      7.86 o 
   3   3   6      114.70      110.28      9.05 o 
   4   3   6      259.73      292.84     10.95 o 
   5   3   6        0.28        6.31      3.93 o 
   6   3   6     1164.71     1101.48     19.85 o 
   7   3   6       84.34       83.62      5.37 o 
   8   3   6     2099.58     2084.56     44.70 o 
   9   3   6      206.00      225.93     13.37 o 
  10   3   6       88.25       90.42     10.80 o 
  11   3   6        0.13        1.53      5.82 o 
  12   3   6      335.15      296.52     15.90 o 
  13   3   6      248.47      264.98     17.10 o 
  14   3   6        6.47        6.20      9.36 o 
  15   3   6      154.44      173.53     15.75 o 
  16   3   6      266.06      278.30     19.33 o 
  17   3   6       65.19       62.07     12.63 o 
  18   3   6      242.10      254.35     16.69 o 
  19   3   6       86.55       85.41     13.93 o 
  20   3   6      292.13      309.64     19.12 o 
  21   3   6       35.67       32.87     12.40 o 
  22   3   6       20.34       15.95     11.51 o 
 -22   4   6        6.91        9.42     10.61 o 
 -21   4   6       91.21       67.04     21.68 o 
 -20   4   6       77.63       62.24     16.09 o 
 -19   4   6      100.02      108.79     24.39 o 
 -18   4   6        0.38       -1.01      4.52 o 
 -17   4   6      340.33      402.90     32.80 o 
 -16   4   6       92.64       29.68     15.76 o 
 -15   4   6       10.77        3.95      5.36 o 
 -14   4   6       10.40        2.78      5.56 o 
 -13   4   6      553.25      595.80     52.86 o 
 -12   4   6       12.18        5.26      5.25 o 
 -11   4   6      284.91      282.52     23.93 o 
 -10   4   6       75.47       53.13     10.80 o 
  -9   4   6      612.35      528.32    153.97 o 
  -8   4   6        5.43        0.00      8.98 o 
  -7   4   6        9.02       17.19     10.61 o 
  -6   4   6        0.02        2.45      7.29 o 
  -5   4   6      320.33      360.79     21.27 o 
  -4   4   6       10.61       14.75      8.40 o 
  -3   4   6      481.13      611.40     84.72 o 
  -2   4   6       18.68       29.49      8.46 o 
  -1   4   6      863.55      978.37     23.75 o 
   0   4   6       36.46       31.57      8.49 o 
   1   4   6     4251.45     4291.00     58.74 o 
   2   4   6       55.76       99.73     38.13 o 
   3   4   6       47.20       66.00     10.42 o 
   4   4   6       97.51      101.04     11.91 o 
   5   4   6       98.88      142.98     19.09 o 
   6   4   6       40.55       35.42     13.95 o 
   7   4   6      106.04       92.17     19.30 o 
   8   4   6       37.16       34.75     14.34 o 
   9   4   6      198.55      204.86      8.68 o 
  10   4   6       23.90       12.31      5.35 o 
  11   4   6      319.38      258.81     34.41 o 
  12   4   6        0.06        1.26      6.28 o 
  13   4   6        9.13        6.30      8.55 o 
  14   4   6        0.70       -2.87      7.67 o 
  15   4   6       75.27       74.17     13.86 o 
  16   4   6       14.49       14.12     10.48 o 
  17   4   6     1113.50     1292.65     39.40 o 
  18   4   6       53.20       48.30     14.69 o 
  19   4   6        0.14        3.31      9.54 o 
  20   4   6        1.46       -0.09      5.52 o 
 -20   5   6       98.70       46.24     37.86 o 
 -19   5   6       50.10       44.00     23.20 o 
 -18   5   6      903.98     1296.10     60.98 o 
 -17   5   6       78.41       38.44     27.95 o 
 -16   5   6      110.13       50.56     39.07 o 
 -15   5   6       43.11       21.31     17.57 o 
 -14   5   6      139.67       79.78     44.84 o 
 -13   5   6        6.67        0.61      5.33 o 
 -12   5   6      238.15      205.63     31.50 o 
 -11   5   6       50.23       33.73      9.58 o 
 -10   5   6       24.15       15.37     14.35 o 
  -9   5   6       13.42       16.84     10.70 o 
  -8   5   6     1633.48     1967.59     83.78 o 
  -7   5   6       96.49      125.11     30.77 o 
  -6   5   6      151.02      112.98     27.63 o 
  -5   5   6      567.60      643.06     43.35 o 
  -4   5   6      836.50     1332.86    568.04 o 
  -3   5   6       24.47       22.84     11.16 o 
  -2   5   6      290.28      313.02     21.85 o 
  -1   5   6       95.68      126.40     13.21 o 
   0   5   6       28.13      196.27     79.72 o 
   1   5   6       76.86       78.37     13.11 o 
   2   5   6        8.11        8.20      7.73 o 
   3   5   6      437.53      459.14     31.84 o 
   4   5   6      186.94      180.97     24.66 o 
   5   5   6        0.28       -1.15      9.53 o 
   6   5   6     1949.30     2094.41     56.48 o 
   7   5   6       40.30       39.46     17.38 o 
   8   5   6      137.68       76.82     19.13 o 
   9   5   6      222.72      179.98     33.87 o 
  10   5   6      197.46      158.22     26.58 o 
  11   5   6        4.52        2.51      4.77 o 
  12   5   6      226.31      245.76     24.47 o 
  13   5   6       29.11       21.12     11.89 o 
  14   5   6        0.31       48.70     36.62 o 
  15   5   6       16.38        2.33      8.84 o 
  16   5   6      224.29      255.75     20.06 o 
  17   5   6      114.48       67.62     28.41 o 
  18   5   6       93.82      100.48     25.82 o 
  19   5   6      141.25       93.42     25.02 o 
 -18   6   6        6.87        6.52     19.24 o 
 -17   6   6      339.47      425.85    107.48 o 
 -16   6   6      239.21      291.09     39.13 o 
 -15   6   6        4.28        0.07      5.51 o 
 -14   6   6        3.79        1.93      5.68 o 
 -13   6   6       57.19       29.29     13.73 o 
 -12   6   6       49.28       22.39     10.18 o 
 -11   6   6       56.81       42.32     11.61 o 
 -10   6   6      200.21      192.74     35.60 o 
  -9   6   6       11.51      104.64     66.82 o 
  -8   6   6        2.41        8.54     20.89 o 
  -7   6   6      272.95      297.38     54.81 o 
  -6   6   6      282.30      326.81     41.10 o 
  -5   6   6        1.29       -9.88     18.42 o 
  -4   6   6        3.65        7.41     16.62 o 
  -3   6   6        9.87      113.67     83.56 o 
  -2   6   6      242.69      281.22     37.17 o 
  -1   6   6      174.95      215.05     25.70 o 
   0   6   6      187.91      261.62     19.71 o 
   1   6   6      551.39      749.72     59.85 o 
   2   6   6      327.17      344.87     27.85 o 
   3   6   6      190.59      276.78     46.67 o 
   4   6   6      327.54      363.61     31.68 o 
   5   6   6      293.29      301.47     34.37 o 
   6   6   6      102.09       75.85     28.15 o 
   7   6   6      225.22      258.55     27.89 o 
   8   6   6        0.74       -0.38     10.51 o 
   9   6   6        3.42       -0.30      9.47 o 
  10   6   6        9.15       -0.14     10.98 o 
  11   6   6      683.47      819.87     53.85 o 
  12   6   6        0.04        0.23      7.92 o 
  13   6   6       40.27       16.64     10.87 o 
  14   6   6        4.48        0.89      5.52 o 
  15   6   6        7.66       10.32     10.81 o 
  16   6   6       15.76       11.02     13.53 o 
 -14   7   6       12.76       -5.88     15.08 o 
 -13   7   6       21.31       -1.75      8.19 o 
 -12   7   6       12.61        0.66      6.04 o 
 -11   7   6       92.49       49.42     19.38 o 
 -10   7   6        8.67        5.02     12.79 o 
  -9   7   6      339.75      473.26     53.46 o 
  -8   7   6      175.35      230.90     42.45 o 
  -7   7   6        7.27       -0.45     19.77 o 
  -6   7   6       22.58        2.70     17.07 o 
  -5   7   6        2.30        6.74     18.64 o 
  -4   7   6      142.42      179.91     32.79 o 
  -3   7   6       75.34      107.81     37.73 o 
  -2   7   6        0.01        2.92     14.15 o 
  -1   7   6      508.34      605.16     40.96 o 
   0   7   6        4.34       35.24     24.66 o 
   1   7   6      409.99      421.80     36.88 o 
   2   7   6       81.11       59.97     22.99 o 
   3   7   6       68.95       49.76     23.28 o 
   4   7   6       21.89       18.89     20.32 o 
   5   7   6      392.91      477.99     37.70 o 
   6   7   6       24.98       17.52     19.24 o 
   7   7   6       65.25       62.53     29.52 o 
   8   7   6        0.01       -3.24     15.51 o 
   9   7   6        1.73        3.04     15.11 o 
  10   7   6        6.42       -5.37     16.06 o 
  11   7   6      651.07      728.06     65.46 o 
  12   7   6       39.45       17.73     18.37 o 
  13   7   6       13.05        1.73      8.57 o 
  -9   8   6        4.27       -7.19     25.83 o 
  -8   8   6      421.35      597.69     62.44 o 
  -7   8   6        2.12       -8.54     24.48 o 
  -6   8   6        2.51      -16.62     26.73 o 
  -5   8   6        3.34       12.13     23.36 o 
  -4   8   6      172.64      243.48     39.31 o 
  -3   8   6        1.53       -2.70     16.62 o 
  -2   8   6       73.88       62.89     36.61 o 
  -1   8   6        0.87        9.30     18.07 o 
   1   8   6        4.12        8.90     15.88 o 
   2   8   6      345.98      312.66     39.60 o 
   3   8   6        6.54        2.14     17.67 o 
   4   8   6      267.86      478.74    152.77 o 
   5   8   6        1.87       -4.32     18.44 o 
   6   8   6      149.95      169.36     67.50 o 
   7   8   6        0.11       -1.62     16.23 o 
   8   8   6        0.35       -9.83     20.33 o 
 -24   1   7      279.49      354.96     28.62 o 
 -23   1   7        5.01        2.83     12.82 o 
 -22   1   7       73.51       28.95      7.45 o 
 -21   1   7       74.40       69.58      9.50 o 
 -20   1   7        8.23        4.03      3.05 o 
 -19   1   7       63.31       59.01      5.65 o 
 -18   1   7      532.34      570.82     11.14 o 
 -17   1   7        8.74        1.50      2.87 o 
 -16   1   7      607.69      612.06     10.11 o 
 -15   1   7       12.16        9.51      4.18 o 
 -14   1   7     3202.47     3357.86     48.65 o 
 -13   1   7      151.55      163.24      8.99 o 
 -12   1   7      380.81      407.74     16.89 o 
 -11   1   7      744.52      799.95     19.46 o 
 -10   1   7     1955.19     1989.63     32.24 o 
  -9   1   7        1.81        0.38      3.60 o 
  -8   1   7      485.78      567.90     14.82 o 
  -7   1   7        0.69       -0.86      4.35 o 
  -6   1   7     2267.55     2464.69     35.58 o 
  -5   1   7       55.35       44.21      3.72 o 
  -4   1   7       30.85       13.41      3.67 o 
  -3   1   7     1125.62     1007.13     15.90 o 
  -2   1   7      891.23      787.77     14.43 o 
  -1   1   7      537.36      491.52     11.96 o 
   0   1   7     2216.02     2000.68     27.00 o 
   1   1   7      216.58      204.65      8.02 o 
   2   1   7     1792.59     1608.31     24.25 o 
   3   1   7      981.39      906.91     16.24 o 
   4   1   7     2629.33     2879.49     39.58 o 
   5   1   7       14.26       12.62      6.51 o 
   6   1   7      467.21      408.25     18.83 o 
   7   1   7       40.31       30.38     11.82 o 
   8   1   7        3.31        1.82      6.35 o 
   9   1   7        0.04       -0.17      3.67 o 
  10   1   7      535.45      562.64     15.03 o 
  11   1   7      147.14      149.11      9.81 o 
  12   1   7       60.06       61.48      8.40 o 
  13   1   7      104.48      103.42     10.27 o 
  14   1   7      399.09      388.47     17.68 o 
  15   1   7       11.32        6.38      7.83 o 
  16   1   7      745.85      802.99     26.65 o 
  17   1   7       49.54       32.70      9.27 o 
  18   1   7      655.89      675.55     34.71 o 
  19   1   7       85.91       76.46     12.19 o 
  20   1   7       43.24       32.30      9.99 o 
  21   1   7        5.43        3.03      8.06 o 
  22   1   7      168.35      215.28     34.14 o 
  23   1   7       48.69       57.62     19.53 o 
 -24   2   7        0.32       -0.67     15.50 o 
 -23   2   7       31.87       19.55      7.87 o 
 -22   2   7       13.86       10.24      8.67 o 
 -21   2   7        5.30        2.61      6.20 o 
 -20   2   7      192.45      194.60     12.22 o 
 -19   2   7      826.40      824.28     23.75 o 
 -18   2   7      242.84      276.31     15.41 o 
 -17   2   7      481.23      468.83     17.18 o 
 -16   2   7       21.09        8.71      4.10 o 
 -15   2   7       35.44       25.49      7.04 o 
 -14   2   7       94.95       82.57      8.32 o 
 -13   2   7      504.26      477.58     29.92 o 
 -12   2   7       15.99       12.86      3.86 o 
 -11   2   7      414.41      401.88     32.79 o 
 -10   2   7      201.48      198.54     11.19 o 
  -9   2   7      463.42      423.84     21.34 o 
  -8   2   7        1.74        1.76      2.49 o 
  -7   2   7      426.90      438.92     12.15 o 
  -6   2   7      747.86      741.89     16.53 o 
  -5   2   7     1128.58     1132.19     22.13 o 
  -4   2   7     1049.79     1020.06     18.40 o 
  -3   2   7     1826.48     1861.97     26.24 o 
  -2   2   7      533.39      428.00     12.71 o 
  -1   2   7     1458.79     1414.11     22.89 o 
   0   2   7       77.00       90.95      8.07 o 
   1   2   7     1033.24      944.63     14.83 o 
   2   2   7      350.14      324.90      9.16 o 
   3   2   7      211.49      193.11     12.02 o 
   4   2   7       13.80        9.16      8.76 o 
   5   2   7    10166.57    10856.80    175.32 o 
   6   2   7       11.91        9.38      8.54 o 
   7   2   7     6681.40     7014.38    117.85 o 
   8   2   7     1307.93     1310.92     31.85 o 
   9   2   7      685.92      696.73     23.79 o 
  10   2   7      148.30      190.63     26.82 o 
  11   2   7      581.67      579.43     19.38 o 
  12   2   7       17.62       52.11     25.97 o 
  13   2   7      393.59      419.80     17.78 o 
  14   2   7       22.09       18.97      8.84 o 
  15   2   7      199.45      195.95     17.58 o 
  16   2   7      520.48      545.61     24.15 o 
  17   2   7       18.86       24.25     10.22 o 
  18   2   7       24.72       20.43     10.39 o 
  19   2   7        1.83        1.07      6.99 o 
  20   2   7      155.91      160.37     14.91 o 
  21   2   7       43.59       40.68     13.62 o 
  22   2   7       22.90       11.85     10.56 o 
 -23   3   7        3.69        0.04      3.77 o 
 -22   3   7       17.06       21.76      8.99 o 
 -21   3   7       20.27       11.57      7.97 o 
 -20   3   7      222.94      235.73     14.45 o 
 -19   3   7      151.27      136.61     11.68 o 
 -18   3   7       36.98       22.55      7.27 o 
 -17   3   7       23.64       11.63      4.39 o 
 -16   3   7      245.05      268.75     18.84 o 
 -15   3   7      145.46      194.58     21.18 o 
 -14   3   7       20.58       11.49      4.99 o 
 -13   3   7     1332.08     1386.47     62.78 o 
 -12   3   7      128.37      123.09      7.75 o 
 -11   3   7       14.81       12.01      4.59 o 
 -10   3   7       18.39       13.01      5.34 o 
  -9   3   7       26.27       47.33     19.03 o 
  -8   3   7        1.81        1.85      4.96 o 
  -7   3   7      244.67      248.55     12.84 o 
  -6   3   7     1156.37     1171.22     21.56 o 
  -5   3   7       57.40       46.90      6.68 o 
  -4   3   7        0.32       -3.08      4.42 o 
  -3   3   7      398.38      358.37     11.34 o 
  -2   3   7      273.99      269.25      9.74 o 
  -1   3   7       41.81       32.70      8.15 o 
   0   3   7        7.84        7.80      5.88 o 
   1   3   7      837.57      849.90     20.07 o 
   2   3   7       16.99       16.13      6.62 o 
   3   3   7      703.97      764.70     17.52 o 
   4   3   7      246.09      272.90     11.04 o 
   5   3   7       50.86       31.90      5.86 o 
   6   3   7        8.32        5.45      6.38 o 
   7   3   7      254.01      221.44     34.11 o 
   8   3   7      293.15      335.61     15.36 o 
   9   3   7       77.60       76.28     12.75 o 
  10   3   7       13.95        8.73      5.79 o 
  11   3   7      431.13      428.20     20.90 o 
  12   3   7       77.74       79.87     16.28 o 
  13   3   7     1898.36     2052.31     39.22 o 
  14   3   7      290.12      309.25     17.95 o 
  15   3   7      346.99      388.22     20.71 o 
  16   3   7       70.06       63.87     12.53 o 
  17   3   7      141.77      153.13     18.64 o 
  18   3   7       59.44       58.69     13.93 o 
  19   3   7      254.38      312.56     19.01 o 
  20   3   7       13.44        8.80      8.72 o 
  21   3   7      123.95      131.35     26.60 o 
 -22   4   7        1.70       23.58     20.44 o 
 -21   4   7        0.36        4.82      8.83 o 
 -20   4   7       54.47       44.51     23.09 o 
 -19   4   7        7.75       -0.33      3.79 o 
 -18   4   7      158.08      103.48     32.50 o 
 -17   4   7       21.26        9.70      5.77 o 
 -16   4   7     3001.68       47.40     52.78 o 
 -15   4   7       21.64        7.06      5.41 o 
 -14   4   7       78.32       40.53     20.45 o 
 -13   4   7        7.54        1.69      3.63 o 
 -12   4   7       10.26        7.04      5.29 o 
 -11   4   7        7.55        2.75      4.71 o 
 -10   4   7     1420.42     1753.61     72.81 o 
  -9   4   7       21.31        4.18     17.86 o 
  -8   4   7      801.45      780.17    141.95 o 
  -7   4   7       75.10       97.26     25.83 o 
  -6   4   7      135.69      138.47     14.21 o 
  -5   4   7        0.27       -0.73      6.26 o 
  -4   4   7      127.02      136.80     11.08 o 
  -3   4   7        2.53        4.15      6.32 o 
  -2   4   7     1304.49     1518.73     28.08 o 
  -1   4   7        1.48       -1.89      6.53 o 
   0   4   7     2076.04     2005.27     38.76 o 
   1   4   7        0.25       -1.76      3.96 o 
   2   4   7       66.79       59.50      8.69 o 
   3   4   7        1.41       -0.45      4.45 o 
   4   4   7     1102.19     1118.72     25.06 o 
   5   4   7       24.98       17.38     12.23 o 
   6   4   7      677.57      661.79     28.78 o 
   7   4   7       19.74       17.08     12.87 o 
   8   4   7      456.75      453.23     13.72 o 
   9   4   7       83.88       48.07     17.83 o 
  10   4   7        3.30        6.22      8.29 o 
  11   4   7        4.77        2.60      7.78 o 
  12   4   7      304.00      350.76     22.19 o 
  13   4   7        0.03        0.93      6.63 o 
  14   4   7       23.20       19.60     11.03 o 
  15   4   7       71.94       59.61     12.87 o 
  16   4   7      338.56      400.42     20.86 o 
  17   4   7       97.04       85.22     17.26 o 
  18   4   7      433.14      440.12     28.29 o 
  19   4   7        2.90        4.80      9.45 o 
  20   4   7        3.93        8.20     10.58 o 
 -20   5   7       25.83       40.54     27.56 o 
 -19   5   7      164.00      210.64     54.81 o 
 -18   5   7       13.79       18.19     24.71 o 
 -17   5   7       91.24       36.63     28.89 o 
 -16   5   7       50.91       23.49     17.77 o 
 -15   5   7      381.34      440.35     49.53 o 
 -14   5   7      142.85       84.58     44.51 o 
 -13   5   7       75.64       31.11     14.70 o 
 -12   5   7      134.20      146.43     24.29 o 
 -11   5   7      181.48      201.31     16.98 o 
 -10   5   7        6.29       -3.82     18.19 o 
  -9   5   7       84.59       57.05     28.08 o 
  -8   5   7      139.84      128.03     32.57 o 
  -7   5   7     2576.98     3000.13    107.59 o 
  -6   5   7       85.03       79.29     25.83 o 
  -5   5   7      595.66      597.01     49.71 o 
  -4   5   7      110.08      300.21    139.48 o 
  -3   5   7      842.24      976.48     30.79 o 
  -2   5   7       19.27       18.41      9.76 o 
  -1   5   7       26.90       19.66      9.22 o 
   0   5   7        0.60        5.93      8.34 o 
   1   5   7        8.89        8.34      9.67 o 
   2   5   7        0.05       -7.32     14.80 o 
   3   5   7     2050.15     2309.07     44.70 o 
   4   5   7      342.86      399.55     21.36 o 
   5   5   7      709.51      726.64     35.62 o 
   6   5   7       82.05       74.93     19.89 o 
   7   5   7      216.78      221.73     26.53 o 
   8   5   7        5.25        4.12     11.69 o 
   9   5   7      266.36      227.54     23.98 o 
  10   5   7        3.92        2.63      2.95 o 
  11   5   7      402.47      427.74     29.05 o 
  12   5   7       64.26       62.74     14.05 o 
  13   5   7      176.54      211.91     19.46 o 
  14   5   7       37.99       28.53     12.06 o 
  15   5   7       42.22       29.13     12.35 o 
  16   5   7      113.18       97.54     22.24 o 
  17   5   7      337.29      361.31     35.10 o 
  18   5   7       20.99       14.99     13.06 o 
 -17   6   7      145.29      183.19     48.74 o 
 -16   6   7      473.63      588.32    110.73 o 
 -15   6   7        3.37        0.69      6.86 o 
 -14   6   7       71.85       16.18     17.65 o 
 -13   6   7      172.46      166.73     51.83 o 
 -12   6   7       21.53       12.64     11.17 o 
 -11   6   7        9.92       15.27     25.16 o 
 -10   6   7      135.63      185.98     38.18 o 
  -9   6   7       20.32       -1.80     16.85 o 
  -8   6   7      302.79      382.06     45.15 o 
  -7   6   7        1.97       -0.45     13.93 o 
  -6   6   7      255.87      279.42     37.96 o 
  -5   6   7      389.28      443.83     55.03 o 
  -4   6   7      133.12      149.91     25.49 o 
  -3   6   7        1.28       14.56     11.83 o 
  -2   6   7       83.00       56.00     14.89 o 
  -1   6   7      256.37      281.81     19.12 o 
   0   6   7       20.32        8.10     12.98 o 
   1   6   7       39.79        9.66     13.12 o 
   2   6   7      122.99      182.82     37.21 o 
   3   6   7      100.78      127.78     21.16 o 
   4   6   7        6.07        3.85     13.70 o 
   5   6   7       10.45        5.81     13.88 o 
   6   6   7       77.63       63.49     20.69 o 
   7   6   7       60.49       60.62     20.40 o 
   8   6   7        8.72        6.23     13.00 o 
   9   6   7       29.99       17.91     15.86 o 
  10   6   7      364.89      365.35     44.24 o 
  11   6   7      219.91      161.28     55.69 o 
  12   6   7        0.08       -2.74      8.59 o 
  13   6   7        0.00        2.01      8.52 o 
  14   6   7        0.33        3.88      8.39 o 
  15   6   7       25.37       16.28     12.54 o 
  16   6   7        6.11        1.23      9.61 o 
 -14   7   7      100.24       36.48     22.63 o 
 -13   7   7        5.99       -1.06      7.38 o 
 -12   7   7       42.27       24.21     18.94 o 
 -11   7   7       22.43        7.86     24.48 o 
 -10   7   7       67.64       84.90     36.39 o 
  -9   7   7       60.49       71.43     33.69 o 
  -8   7   7      458.19      624.42     55.48 o 
  -7   7   7        6.21       -3.82     18.87 o 
  -6   7   7       82.43       59.52     28.08 o 
  -5   7   7       12.04       24.93     31.00 o 
  -4   7   7      437.56      564.00     46.05 o 
  -3   7   7        0.09       -4.49     15.72 o 
  -2   7   7        4.31        6.29     11.96 o 
  -1   7   7      103.50      109.36     26.37 o 
   0   7   7       93.58      171.86     61.02 o 
   1   7   7       91.37      104.92     27.17 o 
   2   7   7       94.40       63.92     27.45 o 
   3   7   7       10.54       11.98     18.87 o 
   4   7   7       15.23       15.58     18.35 o 
   5   7   7       58.48       62.05     23.30 o 
   6   7   7       59.31       49.18     23.26 o 
   7   7   7        0.03        7.74     16.89 o 
   8   7   7        3.25        1.67     13.71 o 
   9   7   7       48.15       41.11     26.07 o 
  10   7   7      175.94      178.36     67.23 o 
  11   7   7       60.35       44.68     24.71 o 
  12   7   7        4.72       -3.17     16.06 o 
  -9   8   7       34.99       25.83     43.57 o 
  -8   8   7       22.29       37.51     32.79 o 
  -7   8   7       74.05       16.62     27.40 o 
  -6   8   7        0.74       -0.90     16.62 o 
  -5   8   7      122.98      230.90     41.33 o 
  -4   8   7        1.32       -2.25     23.36 o 
  -3   8   7      158.67      156.55     34.81 o 
  -2   8   7        0.28       10.64     15.41 o 
  -1   8   7        2.70       62.36     37.61 o 
   0   8   7        0.57        0.80      8.81 o 
   1   8   7       35.10        4.93     18.53 o 
   2   8   7        0.03       -1.76     15.13 o 
   3   8   7      120.98       51.63     34.30 o 
   4   8   7        5.77       -8.64     20.01 o 
   5   8   7       18.21       -0.57     13.42 o 
   6   8   7        5.09       -7.51     19.86 o 
   7   8   7      133.62      119.70     55.53 o 
 -23   0   8        1.47        3.59     16.40 o 
 -22   0   8       86.17      137.01     31.45 o 
 -20   0   8      109.13       93.64     10.74 o 
 -19   0   8       30.74       33.69      4.95 o 
 -18   0   8     1592.48     1587.02     26.03 o 
 -17   0   8      442.95      462.21     10.99 o 
 -16   0   8      217.72      266.26      8.77 o 
 -15   0   8      260.43      287.07      9.01 o 
 -14   0   8     2015.73     2103.91     38.02 o 
 -13   0   8      218.33      234.94     28.53 o 
 -12   0   8        0.00       -1.57     11.23 o 
 -11   0   8      414.42      419.80     32.34 o 
 -10   0   8      823.01      844.09     41.55 o 
  -9   0   8       27.77       21.79     16.40 o 
  -8   0   8      252.10      213.38     26.05 o 
  -7   0   8        9.50       11.11      2.70 o 
  -6   0   8      339.87      450.39     11.71 o 
  -5   0   8      143.61      143.54      8.60 o 
  -4   0   8     7285.88     7288.98    122.53 o 
  -3   0   8        0.01        0.10      3.41 o 
  -2   0   8     2412.99     2784.84     51.11 o 
  -1   0   8      130.74      138.29     11.16 o 
   0   0   8        2.03        4.84      5.87 o 
   1   0   8        1.27        1.93      6.39 o 
   2   0   8     3484.77     3268.93     62.81 o 
   3   0   8      526.01      507.93     21.43 o 
   4   0   8     4471.11     4178.72     87.05 o 
   5   0   8     1654.65     1615.42     42.75 o 
   6   0   8    14838.58    15882.98    319.36 o 
   7   0   8       25.40       31.98     12.59 o 
   8   0   8    11558.66    12312.40    208.67 o 
   9   0   8       63.51       65.57     11.12 o 
  10   0   8      167.02      215.88     12.15 o 
  11   0   8        0.32        2.12      4.70 o 
  12   0   8      343.10      306.22     17.77 o 
  13   0   8       55.72       47.03      9.24 o 
  14   0   8     1820.15     1732.52     64.25 o 
  15   0   8      152.04      125.28     11.72 o 
  16   0   8     1287.53     1152.58    176.43 o 
  17   0   8       23.94       23.13     21.79 o 
  18   0   8       23.63        4.94     17.07 o 
  19   0   8       20.45       15.50     20.44 o 
  20   0   8      435.60      485.83     44.47 o 
  21   0   8        8.75        4.49     17.97 o 
  22   0   8       11.46        8.31     20.44 o 
 -24   1   8        0.51        3.56     14.39 o 
 -23   1   8        8.57        5.01     12.54 o 
 -22   1   8        0.15        8.48     13.04 o 
 -21   1   8        5.09       -0.44      3.18 o 
 -20   1   8       34.83       27.43      6.58 o 
 -19   1   8      896.94      844.87     19.39 o 
 -18   1   8      132.22      129.09      9.75 o 
 -17   1   8      882.79      849.39     20.57 o 
 -16   1   8       73.05       59.52      8.11 o 
 -15   1   8      132.62      124.46     10.21 o 
 -14   1   8      131.98      126.58      9.60 o 
 -13   1   8        0.15       -1.85      3.34 o 
 -12   1   8       24.23       23.24      8.52 o 
 -11   1   8      188.16      198.85     14.23 o 
 -10   1   8      643.49      680.81     20.70 o 
  -9   1   8      119.22      117.59      9.22 o 
  -8   1   8      244.57      262.46     12.17 o 
  -7   1   8      231.23      232.84     11.62 o 
  -6   1   8      651.85      665.43     18.09 o 
  -5   1   8      176.69      141.39      5.62 o 
  -4   1   8       11.12        7.92      4.33 o 
  -3   1   8     1724.66     1571.79     22.32 o 
  -2   1   8      288.98      257.36      9.90 o 
  -1   1   8      618.46      539.27     11.92 o 
   0   1   8      217.76      194.10      9.28 o 
   1   1   8     4486.48     4443.94     57.26 o 
   2   1   8      191.91      170.81      9.05 o 
   3   1   8      272.33      237.26      9.93 o 
   4   1   8      736.54      777.21     14.99 o 
   5   1   8     1321.28     1302.96     20.21 o 
   6   1   8      164.11      164.90     14.22 o 
   7   1   8     1942.04     2008.05     39.50 o 
   8   1   8       64.66       59.08     16.01 o 
   9   1   8       49.30       32.42     10.25 o 
  10   1   8       99.94      102.93     13.52 o 
  11   1   8      149.66      107.82     10.66 o 
  12   1   8       21.12       16.54      7.91 o 
  13   1   8      459.20      480.94     18.67 o 
  14   1   8       44.50       35.79     10.25 o 
  15   1   8      168.02      144.66     15.96 o 
  16   1   8       64.45       55.67      9.77 o 
  17   1   8       12.63        6.99      7.99 o 
  18   1   8      134.12      124.05     21.27 o 
  19   1   8       23.21       21.11      9.13 o 
  20   1   8        0.07        0.41      4.38 o 
  21   1   8       50.08       22.81     11.41 o 
  22   1   8        0.00        0.03     10.08 o 
 -23   2   8        1.66       -9.43     22.46 o 
 -22   2   8       16.03        6.43      7.11 o 
 -21   2   8        6.46        3.25      6.25 o 
 -20   2   8       56.09       32.64     10.05 o 
 -19   2   8        6.15        7.66      6.14 o 
 -18   2   8     1868.68     2076.27     59.31 o 
 -17   2   8       98.38       92.10     10.81 o 
 -16   2   8      205.71      230.22     12.26 o 
 -15   2   8        0.69        0.91      4.65 o 
 -14   2   8      358.67      386.29     19.32 o 
 -13   2   8       56.87       42.15     13.85 o 
 -12   2   8       30.72       37.12     10.43 o 
 -11   2   8        3.71        3.05      6.21 o 
 -10   2   8      186.57      215.50     12.41 o 
  -9   2   8      652.29      677.86     20.17 o 
  -8   2   8        3.41       -2.01      3.10 o 
  -7   2   8      254.63      240.17      8.90 o 
  -6   2   8     1896.68     1961.56     27.60 o 
  -5   2   8      302.18      278.62     10.62 o 
  -4   2   8       16.01       20.60      6.69 o 
  -3   2   8     7736.30     8089.67     97.44 o 
  -2   2   8      100.60       68.59      9.13 o 
  -1   2   8       85.18       91.52      7.78 o 
   0   2   8      169.77      168.84      7.12 o 
   1   2   8     1530.70     1381.55     20.40 o 
   2   2   8      884.12      763.63     17.92 o 
   3   2   8      807.14      814.50     14.89 o 
   4   2   8     2778.57     2732.43     49.93 o 
   5   2   8      785.60      817.65     24.55 o 
   6   2   8      373.21      369.93     18.47 o 
   7   2   8     3625.99     3555.35     62.80 o 
   8   2   8      214.34      200.38     16.33 o 
   9   2   8     1903.88     1920.60     41.74 o 
  10   2   8        3.24       -0.02      2.93 o 
  11   2   8      117.51      117.93     15.67 o 
  12   2   8      241.09      250.76     19.82 o 
  13   2   8       89.93       65.98     11.13 o 
  14   2   8       52.92       46.67     12.88 o 
  15   2   8      296.94      310.32     19.03 o 
  16   2   8       51.98       36.96     10.32 o 
  17   2   8       30.49       19.75     10.43 o 
  18   2   8        0.41       -0.13      5.25 o 
  19   2   8        0.64       -1.97      7.19 o 
  20   2   8      277.98      273.74     41.45 o 
  21   2   8       71.25       80.07     22.76 o 
  22   2   8       57.33       60.75     11.94 o 
 -23   3   8       14.28       10.50      7.41 o 
 -22   3   8       36.05       16.14      9.77 o 
 -21   3   8        6.32        7.89      8.03 o 
 -20   3   8      431.85      443.42     27.08 o 
 -19   3   8      156.23      152.16     12.02 o 
 -18   3   8      148.66      155.07     15.04 o 
 -17   3   8       92.32       89.11     14.50 o 
 -16   3   8      280.66      274.44     19.36 o 
 -15   3   8        4.94        3.90      3.03 o 
 -14   3   8      578.55      719.63     31.60 o 
 -13   3   8       57.78       27.42     11.52 o 
 -12   3   8     3232.74     3791.82     86.54 o 
 -11   3   8        2.26        1.31      3.11 o 
 -10   3   8       24.04       17.37     10.80 o 
  -9   3   8       52.80       53.38     10.46 o 
  -8   3   8        3.07        3.36      4.59 o 
  -7   3   8      190.32      180.87     11.46 o 
  -6   3   8     1631.91     1750.38     34.85 o 
  -5   3   8        2.43        0.95      4.73 o 
  -4   3   8      440.64      437.24     13.94 o 
  -3   3   8      345.86      348.14     12.73 o 
  -2   3   8     1775.06     1879.53     28.83 o 
  -1   3   8      186.64      198.22      9.38 o 
   0   3   8      225.66      234.49     11.24 o 
   1   3   8       35.74       40.06      8.15 o 
   2   3   8       18.25       19.00      6.65 o 
   3   3   8      158.54      182.52     10.01 o 
   4   3   8      653.63      729.65     16.01 o 
   5   3   8       37.23       24.14      5.38 o 
   6   3   8     1032.96     1086.97     24.34 o 
   7   3   8      512.89      570.15     21.18 o 
   8   3   8        6.22        2.61      7.29 o 
   9   3   8        4.19       -1.88      7.29 o 
  10   3   8      518.24      527.19     22.68 o 
  11   3   8        2.29        6.23      7.60 o 
  12   3   8        0.97        1.30      7.04 o 
  13   3   8      224.77      262.03     16.38 o 
  14   3   8     1264.48     1338.30     30.68 o 
  15   3   8       20.83       19.14      9.70 o 
  16   3   8      161.67      164.49     16.44 o 
  17   3   8        2.09        2.80      7.22 o 
  18   3   8       29.19       25.16     13.50 o 
  19   3   8       19.08       15.56     10.01 o 
  20   3   8       53.15       41.66     15.54 o 
  21   3   8        6.72       10.23      9.75 o 
 -21   4   8       83.46       65.88     33.69 o 
 -20   4   8        0.78        0.31      3.97 o 
 -19   4   8      122.05       74.38     49.14 o 
 -18   4   8        0.76       -4.14      7.45 o 
 -17   4   8       78.21       28.42     12.50 o 
 -16   4   8      101.11       71.26     22.60 o 
 -15   4   8     1166.57     1364.47     38.73 o 
 -14   4   8       59.01       33.61     12.02 o 
 -13   4   8      218.64      215.55     18.33 o 
 -12   4   8        2.11       -0.17      3.60 o 
 -11   4   8      240.53      249.72     13.52 o 
 -10   4   8       99.88      107.06     10.98 o 
  -9   4   8      193.58      139.42     15.29 o 
  -8   4   8        6.18       -0.21      6.47 o 
  -7   4   8     1164.70     1226.66     63.73 o 
  -6   4   8        1.92       -1.82      4.57 o 
  -5   4   8      945.43      973.88     28.89 o 
  -4   4   8       65.81       62.41     15.95 o 
  -3   4   8       28.76      108.70     47.50 o 
  -2   4   8       29.44       22.03      9.51 o 
  -1   4   8     3989.49     4177.97     66.39 o 
   0   4   8        3.09       -2.38      6.35 o 
   1   4   8      270.88      268.16     15.52 o 
   2   4   8       20.92       13.28      8.05 o 
   3   4   8     1909.50     1986.89     36.41 o 
   4   4   8        7.16        4.71      5.86 o 
   5   4   8       27.96       24.57      6.60 o 
   6   4   8       11.69       12.54      6.33 o 
   7   4   8        6.90       10.63     12.61 o 
   8   4   8        0.46       -1.61      6.83 o 
   9   4   8      272.93      244.28     18.72 o 
  10   4   8       43.52       33.84     13.67 o 
  11   4   8      959.21      939.83     24.46 o 
  12   4   8       64.81       55.56     15.07 o 
  13   4   8       46.81       43.43     14.32 o 
  14   4   8       15.27       17.59     10.25 o 
  15   4   8      154.73      189.35     16.97 o 
  16   4   8       37.44       33.72     12.85 o 
  17   4   8     1018.73     1153.56     45.62 o 
  18   4   8       14.13       14.82     10.74 o 
  19   4   8       12.16        9.56      9.99 o 
 -20   5   8        1.64        2.74     15.45 o 
 -19   5   8        6.45       -1.05     12.01 o 
 -18   5   8       50.14       53.55     23.25 o 
 -17   5   8        3.61        1.84     16.50 o 
 -16   5   8      420.21      513.36     47.95 o 
 -15   5   8        2.35       -0.93      5.11 o 
 -14   5   8       49.64       77.19     28.39 o 
 -13   5   8       95.35       30.76     15.04 o 
 -12   5   8      229.10      177.09     54.34 o 
 -11   5   8      337.11      393.18     32.94 o 
 -10   5   8       13.84        9.58     13.06 o 
  -9   5   8       76.37       78.39     29.65 o 
  -8   5   8      733.10      820.05     55.25 o 
  -7   5   8        9.52        1.80     14.82 o 
  -6   5   8       64.97       60.42     23.81 o 
  -5   5   8       31.20       33.73     21.98 o 
  -4   5   8      193.00      393.37     83.89 o 
  -3   5   8       12.61       13.53      9.10 o 
  -2   5   8      311.25      354.86     18.35 o 
  -1   5   8        0.38       -4.49      8.19 o 
   0   5   8       36.26       32.30     12.60 o 
   1   5   8       84.04       98.68     15.21 o 
   2   5   8      672.88      833.41     40.46 o 
   3   5   8       14.69       11.39      9.53 o 
   4   5   8       57.57       35.59     10.78 o 
   5   5   8       44.57       34.16      9.83 o 
   6   5   8      156.71      166.31     27.82 o 
   7   5   8       34.80       19.05     14.83 o 
   8   5   8      326.70      315.49     27.05 o 
   9   5   8        2.79       -2.62     10.79 o 
  10   5   8       12.46        4.91      9.17 o 
  11   5   8      209.20      221.56     19.00 o 
  12   5   8       40.51       31.89     16.37 o 
  13   5   8       32.51       31.18     14.58 o 
  14   5   8       27.05       31.55     14.48 o 
  15   5   8        0.00       -1.52      8.90 o 
  16   5   8       61.40       25.92     14.66 o 
  17   5   8        1.14        4.23      9.76 o 
  18   5   8      109.88       67.31     19.55 o 
 -17   6   8      245.51      256.86    188.79 o 
 -16   6   8      278.71      314.41    217.31 o 
 -15   6   8       72.00       24.21     19.87 o 
 -14   6   8       90.21       25.54     20.57 o 
 -13   6   8      339.05       27.51     45.82 o 
 -12   6   8        0.06       -7.41     23.81 o 
 -11   6   8       22.75       33.24     28.75 o 
 -10   6   8       66.65      142.18     36.16 o 
  -9   6   8       49.74       45.82     29.20 o 
  -8   6   8      444.09      546.48     49.64 o 
  -7   6   8      143.89      132.07     32.57 o 
  -6   6   8      584.52      702.88     37.26 o 
  -5   6   8      219.55      235.84     34.14 o 
  -4   6   8      332.91      433.26     39.53 o 
  -3   6   8        7.47        3.54      9.68 o 
  -2   6   8        5.95       -2.02      7.64 o 
  -1   6   8        0.61       -4.63      9.22 o 
   0   6   8        2.28        5.65      9.38 o 
   1   6   8      227.53      311.55     19.78 o 
   2   6   8      103.06       97.11     14.20 o 
   3   6   8        9.14        3.17      6.83 o 
   4   6   8       46.17       30.58      9.47 o 
   5   6   8       64.14       62.27     20.65 o 
   6   6   8       67.94       45.19     19.52 o 
   7   6   8      331.42      358.12     30.45 o 
   8   6   8       23.35       12.40     16.77 o 
   9   6   8       21.89       10.14     14.82 o 
  10   6   8      414.50      437.38     49.25 o 
  11   6   8      182.66      140.13     41.86 o 
  12   6   8        2.06        0.04      6.34 o 
  13   6   8        0.95       -2.23      9.37 o 
  14   6   8        0.34       -2.03     11.06 o 
  15   6   8       21.84       14.06     13.52 o 
 -14   7   8        1.00        1.82      6.41 o 
 -13   7   8      156.50      119.79     87.11 o 
 -12   7   8        0.70       -6.06     25.38 o 
 -11   7   8      130.65      111.86     40.43 o 
 -10   7   8       27.36       52.78     33.69 o 
  -9   7   8        0.61        3.37     20.21 o 
  -8   7   8       80.87       75.02     32.34 o 
  -7   7   8        0.19       -0.90     20.44 o 
  -6   7   8        0.23        0.22     12.35 o 
  -5   7   8       23.23        1.12     14.38 o 
  -4   7   8       42.31       38.41     23.36 o 
  -3   7   8       11.32      144.54     85.48 o 
  -2   7   8        6.04        5.84     12.60 o 
  -1   7   8       80.16       89.86     23.28 o 
   0   7   8       10.75       22.13     13.72 o 
   1   7   8      371.93      476.24     26.75 o 
   2   7   8       93.60      112.66     22.30 o 
   3   7   8       45.74       76.98     21.22 o 
   4   7   8       10.55        6.35      8.37 o 
   5   7   8        1.53       -0.19     12.35 o 
   6   7   8        2.87        2.49     13.74 o 
   7   7   8        1.40        1.23     13.78 o 
   8   7   8       65.69       55.39     24.26 o 
   9   7   8      217.37      294.38     42.49 o 
  10   7   8        0.00       -9.84     18.15 o 
  11   7   8       20.84       13.02     17.89 o 
  12   7   8       25.07       11.02     13.23 o 
  -8   8   8       69.11       29.87     30.55 o 
  -7   8   8        5.77       -7.41     31.89 o 
  -6   8   8      188.19      319.40     47.62 o 
  -5   8   8        4.14        6.51     20.21 o 
  -4   8   8       40.47       -9.88     21.11 o 
  -3   8   8       23.95       27.00     16.29 o 
  -2   8   8       47.10       59.92     25.40 o 
  -1   8   8       21.45       19.28     16.69 o 
   0   8   8      420.99      575.22     37.12 o 
   1   8   8       12.25       10.34     14.25 o 
   2   8   8       51.93       34.90     17.36 o 
   3   8   8        5.55        6.50     18.70 o 
   4   8   8       92.39       40.85     26.23 o 
   5   8   8       12.99       15.18     22.48 o 
   6   8   8       47.92       35.16     26.11 o 
 -24   1   9        9.85       18.98     16.85 o 
 -23   1   9        0.26      -12.35     22.46 o 
 -22   1   9       15.58       10.33     21.56 o 
 -21   1   9        4.49        9.86     13.91 o 
 -20   1   9       21.03       13.04      5.23 o 
 -19   1   9        0.42       -0.87      3.18 o 
 -18   1   9     1989.00     1947.58     71.90 o 
 -17   1   9      336.00      359.74     17.28 o 
 -16   1   9       67.46       48.07      7.54 o 
 -15   1   9      139.18      138.04      9.10 o 
 -14   1   9      131.77      125.26      8.58 o 
 -13   1   9        8.63        6.44      6.62 o 
 -12   1   9       34.29       42.71      8.72 o 
 -11   1   9      582.93      603.01     18.44 o 
 -10   1   9       38.80       48.61      8.68 o 
  -9   1   9      204.15      182.10      9.36 o 
  -8   1   9     1837.59     1943.64     32.82 o 
  -7   1   9      292.20      266.14     13.04 o 
  -6   1   9     6953.10     7282.21     80.44 o 
  -5   1   9     1023.51      974.73     16.83 o 
  -4   1   9      746.03      697.81     14.31 o 
  -3   1   9        9.34       11.10      5.76 o 
  -2   1   9        0.32       -1.56      4.71 o 
  -1   1   9      537.20      531.96     13.57 o 
   0   1   9      545.14      515.18     13.70 o 
   1   1   9       90.59       99.83      8.59 o 
   2   1   9     2048.37     2004.11     58.38 o 
   3   1   9       18.19       25.51      5.26 o 
   4   1   9     1453.30     1685.92     29.05 o 
   5   1   9      675.74      683.52     33.51 o 
   6   1   9     1500.90     1472.17     32.63 o 
   7   1   9        0.31        1.18      4.70 o 
   8   1   9     1785.16     1749.48     37.69 o 
   9   1   9      771.58      777.40     25.33 o 
  10   1   9      322.56      272.29     11.92 o 
  11   1   9        3.19        3.58      6.17 o 
  12   1   9      806.42      770.45     28.47 o 
  13   1   9        0.44        0.32      5.12 o 
  14   1   9     2371.55     2345.56     70.26 o 
  15   1   9      283.41      291.94     17.29 o 
  16   1   9       12.60       12.48      8.98 o 
  17   1   9       45.22       41.44     10.60 o 
  18   1   9        0.44        2.47      7.12 o 
  19   1   9        0.18        4.14      5.86 o 
  20   1   9       44.77       32.77      9.76 o 
  21   1   9       43.86       25.04     24.96 o 
  22   1   9       34.17       33.77     22.41 o 
 -23   2   9       21.52       11.23     23.81 o 
 -22   2   9       12.92        3.14     19.32 o 
 -21   2   9       14.16       11.23      6.80 o 
 -20   2   9       89.12       97.89     12.33 o 
 -19   2   9       61.21       37.20      7.60 o 
 -18   2   9      277.51      248.35     14.40 o 
 -17   2   9      464.55      494.90     25.90 o 
 -16   2   9      454.61      491.25     19.04 o 
 -15   2   9      325.43      348.60     20.00 o 
 -14   2   9      873.30      921.51     26.78 o 
 -13   2   9       61.33       67.86     19.31 o 
 -12   2   9       54.75       53.02     13.15 o 
 -11   2   9      214.73      204.55     11.06 o 
 -10   2   9        4.21        9.48     10.87 o 
  -9   2   9      389.66      420.40     13.94 o 
  -8   2   9        2.51        1.64      1.97 o 
  -7   2   9      405.79      372.22      8.39 o 
  -6   2   9     1833.64     1947.82     23.00 o 
  -5   2   9      249.06      235.88      7.77 o 
  -4   2   9      118.02      113.18      7.11 o 
  -3   2   9     6941.08     7595.57     82.77 o 
  -2   2   9      150.62      134.51      7.73 o 
  -1   2   9     1233.82     1183.61     17.69 o 
   0   2   9      969.80      966.21     20.92 o 
   1   2   9     1074.09      972.95     19.77 o 
   2   2   9       11.59       25.06      6.36 o 
   3   2   9      603.53      610.64     13.94 o 
   4   2   9     2834.45     2762.64     49.92 o 
   5   2   9      457.39      466.63     19.67 o 
   6   2   9      965.43      954.04     27.16 o 
   7   2   9      266.91      244.61     17.31 o 
   8   2   9       42.20       46.34     12.34 o 
   9   2   9     1987.27     2028.75     44.30 o 
  10   2   9       45.21       32.64     12.44 o 
  11   2   9      243.32      220.65     19.44 o 
  12   2   9      122.89      135.37     24.62 o 
  13   2   9      201.04      188.89     20.21 o 
  14   2   9       14.12       10.76      8.31 o 
  15   2   9      122.63       92.52     13.09 o 
  16   2   9        5.27        6.21      7.62 o 
  17   2   9        2.65       10.51     10.90 o 
  18   2   9       73.83       63.13     13.48 o 
  19   2   9       18.02       13.35      9.67 o 
  20   2   9       70.55       43.82     14.39 o 
  21   2   9      563.44      746.96     47.73 o 
 -22   3   9        0.08        3.21      6.14 o 
 -21   3   9        0.08        4.76      7.41 o 
 -20   3   9        5.62       -0.38      4.38 o 
 -19   3   9        5.79        3.16      5.90 o 
 -18   3   9       18.46        8.77      4.94 o 
 -17   3   9      631.27      706.67     25.99 o 
 -16   3   9        3.03        2.04      7.69 o 
 -15   3   9       55.80       63.85     17.21 o 
 -14   3   9       37.58       41.45     15.64 o 
 -13   3   9        3.39        3.68      7.70 o 
 -12   3   9        0.02       -3.77      4.21 o 
 -11   3   9     1045.72     1135.45     43.35 o 
 -10   3   9        8.94        7.75      5.16 o 
  -9   3   9        9.64        4.71      5.28 o 
  -8   3   9      186.67      220.85     12.77 o 
  -7   3   9      329.20      349.54     16.48 o 
  -6   3   9       87.20       96.80      9.64 o 
  -5   3   9     1459.80     1492.38     25.58 o 
  -4   3   9      440.94      453.85     13.66 o 
  -3   3   9      397.94      415.44     12.68 o 
  -2   3   9      115.59      113.73      9.61 o 
  -1   3   9     1316.05     1319.29     22.03 o 
   0   3   9      140.35      137.67      8.88 o 
   1   3   9        2.70        4.83      5.85 o 
   2   3   9       63.16       78.50      8.72 o 
   3   3   9       77.60       48.94      9.14 o 
   4   3   9      198.44      223.58      8.47 o 
   5   3   9       13.03       26.50      9.92 o 
   6   3   9      520.83      559.95     21.22 o 
   7   3   9       42.91       58.03     12.22 o 
   8   3   9       13.23       11.78     11.29 o 
   9   3   9        1.36        0.25      5.86 o 
  10   3   9      145.17      147.09     16.94 o 
  11   3   9       53.37       28.11      8.34 o 
  12   3   9       75.26       83.44     15.61 o 
  13   3   9        1.93        2.90      8.92 o 
  14   3   9        5.54        1.47      8.06 o 
  15   3   9       29.03       15.77      9.42 o 
  16   3   9       58.01       62.73     13.20 o 
  17   3   9       70.22       94.90     18.07 o 
  18   3   9        1.24        4.62      8.82 o 
  19   3   9        0.76        3.51      7.55 o 
  20   3   9       53.37      231.38    109.04 o 
 -21   4   9       23.46       10.58      8.85 o 
 -20   4   9      172.94       85.99     46.41 o 
 -19   4   9      221.81      189.65     47.61 o 
 -18   4   9      183.16      195.82     25.23 o 
 -17   4   9        9.84        7.78     10.23 o 
 -16   4   9      678.55      817.22     51.86 o 
 -15   4   9        3.51       -2.17      3.64 o 
 -14   4   9        5.92        1.21      3.64 o 
 -13   4   9       17.47        7.93      4.68 o 
 -12   4   9     1145.44     1381.30     52.24 o 
 -11   4   9        8.39        3.89     12.52 o 
 -10   4   9       85.93       55.81     16.07 o 
  -9   4   9       25.64       23.84     14.41 o 
  -8   4   9      192.68      206.40     17.05 o 
  -7   4   9        0.67       -0.25      3.89 o 
  -6   4   9      236.85      228.48     24.29 o 
  -5   4   9        0.77       -3.69      5.08 o 
  -4   4   9       18.92       13.22      8.53 o 
  -3   4   9       44.21       46.77     10.67 o 
  -2   4   9     2899.54     3113.81     51.61 o 
  -1   4   9       21.52       22.27     10.42 o 
   0   4   9     1225.22     1291.44     29.99 o 
   1   4   9       10.67       12.59      8.44 o 
   2   4   9      285.50      271.04     14.98 o 
   3   4   9       48.70       43.19      9.29 o 
   4   4   9      277.96      292.17     13.39 o 
   5   4   9        0.37       -0.91      3.96 o 
   6   4   9      594.98      601.82     15.62 o 
   7   4   9      128.77      105.01     15.92 o 
   8   4   9     3104.40     3345.41     82.27 o 
   9   4   9       21.23       14.55     12.15 o 
  10   4   9       18.09       21.81     13.00 o 
  11   4   9       61.63       52.08     15.04 o 
  12   4   9      631.30      576.82     28.43 o 
  13   4   9        0.37        3.28      7.96 o 
  14   4   9      534.15      547.18     29.16 o 
  15   4   9       10.93        7.78     10.19 o 
  16   4   9        1.31       -8.80     10.69 o 
  17   4   9        6.86        8.51     10.50 o 
  18   4   9       18.76       11.52     12.03 o 
  19   4   9        0.07       -1.45      7.79 o 
 -19   5   9      384.69      247.75     44.70 o 
 -18   5   9        9.49       -3.59     26.73 o 
 -17   5   9        2.99      -16.63     21.56 o 
 -16   5   9       41.16       36.30     21.25 o 
 -15   5   9      117.76      114.37     36.15 o 
 -14   5   9      122.32       72.92     34.92 o 
 -13   5   9     1017.82      455.27    239.32 o 
 -12   5   9       25.42       24.48     27.18 o 
 -11   5   9      446.10      396.95    102.31 o 
 -10   5   9       69.12       73.22     30.10 o 
  -9   5   9       23.79       28.75     24.26 o 
  -8   5   9       55.25       38.53     12.46 o 
  -7   5   9        9.31       10.56     11.92 o 
  -6   5   9       24.11       12.84     12.27 o 
  -5   5   9      241.61      233.98     16.35 o 
  -4   5   9       11.74        9.93     10.76 o 
  -3   5   9       18.55       22.79     11.75 o 
  -2   5   9       33.00       33.12     11.68 o 
  -1   5   9      529.87      553.04     24.90 o 
   0   5   9       40.74       27.37     13.02 o 
   1   5   9       25.39       25.28     11.54 o 
   2   5   9       70.73       70.92     13.88 o 
   3   5   9       26.64       25.31     10.46 o 
   4   5   9        9.95        3.69      7.32 o 
   5   5   9       52.24      103.20     24.99 o 
   6   5   9       59.34       36.79      9.99 o 
   7   5   9       41.38       43.43     17.53 o 
   8   5   9      169.68      166.21     27.58 o 
   9   5   9     1738.74     1819.82     53.98 o 
  10   5   9       10.67        7.09     11.01 o 
  11   5   9      574.46      615.06     29.78 o 
  12   5   9       55.48       50.96     18.28 o 
  13   5   9       20.23       24.48     14.10 o 
  14   5   9        5.61        0.82      7.49 o 
  15   5   9        8.82        3.94     11.07 o 
  16   5   9       16.70       11.13     13.19 o 
  17   5   9       58.75       63.62     17.14 o 
 -17   6   9       20.87        3.94     21.73 o 
 -16   6   9      148.99      186.01     70.19 o 
 -15   6   9      209.61      112.43     54.05 o 
 -14   6   9      185.33       86.79     40.84 o 
 -13   6   9       54.84       15.25     20.32 o 
 -12   6   9        8.42       -6.32     14.94 o 
 -11   6   9       52.74       70.53     32.57 o 
 -10   6   9        6.96       11.01     22.69 o 
  -9   6   9      188.66      268.19     40.88 o 
  -8   6   9      487.01      523.12     48.97 o 
  -7   6   9      302.19      373.08     42.90 o 
  -6   6   9      126.34      173.17     32.34 o 
  -5   6   9       18.53       14.75     13.34 o 
  -4   6   9       44.37       95.16     28.64 o 
  -3   6   9      219.10      271.71     53.01 o 
  -2   6   9       47.35       51.92     16.12 o 
  -1   6   9      225.27      222.93     22.66 o 
   0   6   9      104.31       94.46     15.14 o 
   1   6   9      110.05      105.25     15.66 o 
   2   6   9       40.95       33.87     10.89 o 
   3   6   9       35.62       19.05      9.12 o 
   4   6   9        4.52       -0.83      5.34 o 
   5   6   9       42.31       30.44     13.81 o 
   6   6   9      175.59      248.75     41.27 o 
   7   6   9       90.47       53.23     26.05 o 
   8   6   9       22.59       13.90     16.12 o 
   9   6   9       43.49       30.02     20.85 o 
  10   6   9      299.63      327.48     30.90 o 
  11   6   9       16.26        7.74     11.45 o 
  12   6   9        9.73        7.60     11.67 o 
  13   6   9        9.04        8.20     16.29 o 
  14   6   9        6.27        6.58     13.43 o 
  15   6   9       19.44       18.18     18.21 o 
 -13   7   9       14.26        2.85      6.94 o 
 -12   7   9      191.79      200.40    145.44 o 
 -11   7   9        0.01       -1.80     20.44 o 
 -10   7   9      259.74      412.16     52.33 o 
  -9   7   9        0.04        4.94     20.89 o 
  -8   7   9       38.05       60.64     30.55 o 
  -7   7   9       24.04       11.46     21.56 o 
  -6   7   9       51.52       41.78     25.38 o 
  -5   7   9        0.34        0.62      6.24 o 
  -4   7   9        3.22        7.57     12.62 o 
  -3   7   9        1.77        6.31     14.38 o 
  -2   7   9       25.92       25.95     13.66 o 
  -1   7   9        5.42        7.01     11.60 o 
   0   7   9        8.79       -0.01      9.33 o 
   1   7   9       73.99       85.49     20.68 o 
   2   7   9      105.34      127.35     32.94 o 
   3   7   9       16.85        4.37      8.12 o 
   4   7   9       30.15       19.39     16.05 o 
   5   7   9        3.31       -1.00      5.30 o 
   6   7   9       31.26       19.20     19.08 o 
   7   7   9       36.10       35.00     20.65 o 
   8   7   9      183.54      110.21     48.48 o 
   9   7   9      136.60      137.71     60.41 o 
  10   7   9       65.10       52.56     24.55 o 
  11   7   9       14.67        8.05     13.44 o 
  -7   8   9      219.94      402.28     52.11 o 
  -6   8   9       12.47       12.58     23.81 o 
  -5   8   9       20.40        4.94     19.32 o 
  -4   8   9        8.47       -7.19     26.28 o 
  -3   8   9      167.36      205.34     39.04 o 
  -2   8   9       28.77       17.22     16.00 o 
  -1   8   9       60.04       76.44     25.67 o 
   0   8   9        7.26       -6.56     10.62 o 
   1   8   9       15.42       -7.82     11.26 o 
   2   8   9       14.46       13.82     12.26 o 
   3   8   9       68.64       16.39     15.30 o 
   4   8   9       15.29       10.56      9.60 o 
   5   8   9        0.17        3.02      7.72 o 
 -24   0  10      849.56     1246.59     74.35 o 
 -23   0  10       54.15       51.21     29.20 o 
 -22   0  10        3.80       -2.25     16.85 o 
 -21   0  10       52.12       53.46     27.40 o 
 -20   0  10        9.00       28.08     32.57 o 
 -19   0  10       13.65       16.62     21.79 o 
 -18   0  10        0.43        1.35     15.50 o 
 -17   0  10      107.88      107.14     30.77 o 
 -16   0  10     1060.77     1198.97     62.89 o 
 -15   0  10      248.58      298.96     37.73 o 
 -14   0  10     2528.29     2573.82     94.34 o 
 -13   0  10       66.49       76.82     25.16 o 
 -12   0  10     1793.91     1820.70     72.32 o 
 -11   0  10      230.31      220.57     29.65 o 
 -10   0  10     1762.74     1711.53     65.36 o 
  -9   0  10      455.06      469.66     35.04 o 
  -8   0  10     4622.37     4555.33    130.50 o 
  -7   0  10      192.57      214.78      7.45 o 
  -6   0  10       18.14       36.17      5.25 o 
  -5   0  10       24.25       28.45      6.51 o 
  -4   0  10     2942.29     2951.34     52.65 o 
  -3   0  10      295.60      338.52     14.20 o 
  -2   0  10    23809.19    26877.40    854.19 o 
  -1   0  10      230.39      238.63     15.77 o 
   0   0  10      727.93      624.55     20.80 o 
   1   0  10       83.76       81.04     12.14 o 
   2   0  10      765.15      640.59     26.98 o 
   3   0  10       76.31       66.13     12.93 o 
   4   0  10      504.32      417.51     21.50 o 
   5   0  10        1.05        1.91      7.78 o 
   6   0  10      234.34      223.74     19.17 o 
   7   0  10       46.17       50.68     14.25 o 
   8   0  10        0.93       -0.77      7.99 o 
   9   0  10      181.90      188.86      8.60 o 
  10   0  10     1839.03     1879.75     52.45 o 
  11   0  10      134.58      114.01     11.16 o 
  12   0  10        8.83        9.26      5.51 o 
  13   0  10      565.32      449.59     60.00 o 
  14   0  10     2489.20     2602.46     82.92 o 
  15   0  10      174.33      130.67     25.69 o 
  16   0  10        3.05        2.14      5.89 o 
  17   0  10        2.62       -8.65     11.72 o 
  18   0  10       35.41       47.39     26.95 o 
  19   0  10        4.04        6.74     19.77 o 
  20   0  10       62.55       53.46     29.42 o 
  21   0  10       52.69       38.18     29.20 o 
 -24   1  10       10.54       18.19     26.50 o 
 -23   1  10        1.78        0.00     12.80 o 
 -22   1  10        2.55        5.62     28.08 o 
 -21   1  10       36.96       61.48     20.26 o 
 -20   1  10        7.51      -11.38     14.77 o 
 -19   1  10      128.85       84.75     20.94 o 
 -18   1  10        4.25       -1.07      2.80 o 
 -17   1  10        0.21       -0.63      2.74 o 
 -16   1  10        2.89        3.26      3.74 o 
 -15   1  10      277.81      264.23     26.53 o 
 -14   1  10       60.42       56.44      6.18 o 
 -13   1  10      280.81      273.16     15.82 o 
 -12   1  10      373.20      366.77     15.89 o 
 -11   1  10      371.46      344.45     15.01 o 
 -10   1  10      699.37      707.02     15.46 o 
  -9   1  10       12.54        9.13      4.81 o 
  -8   1  10       37.39       45.88      7.72 o 
  -7   1  10      253.65      243.70     11.33 o 
  -6   1  10     1003.14     1002.21     13.35 o 
  -5   1  10     1869.49     1875.61     25.00 o 
  -4   1  10       22.63       20.45      6.01 o 
  -3   1  10    11330.90    12277.58    162.72 o 
  -2   1  10      914.49      861.79     17.60 o 
  -1   1  10     3921.11     3945.94     54.06 o 
   0   1  10       30.11       21.54      5.51 o 
   1   1  10      110.08      123.40      7.51 o 
   2   1  10      419.03      373.25     10.62 o 
   3   1  10      747.24      762.18     14.10 o 
   4   1  10        0.11        1.63      3.20 o 
   5   1  10       55.15       47.25      8.04 o 
   6   1  10       46.30       50.93      8.36 o 
   7   1  10      110.93       95.11     15.37 o 
   8   1  10      565.29      583.76     22.64 o 
   9   1  10      641.60      636.79     24.29 o 
  10   1  10      147.86      146.12     16.90 o 
  11   1  10      207.27      217.96     19.43 o 
  12   1  10        6.34        8.17      7.56 o 
  13   1  10        9.20        4.30     11.71 o 
  14   1  10      277.83      276.97     17.07 o 
  15   1  10      260.86      292.02     19.06 o 
  16   1  10       31.37       35.45     11.98 o 
  17   1  10       31.32       30.18      9.69 o 
  18   1  10       15.90       15.50      8.94 o 
  19   1  10       45.83       29.42     13.00 o 
  20   1  10        0.45        0.54      8.85 o 
  21   1  10       22.11      178.03    124.55 o 
 -23   2  10       88.91       40.21     31.22 o 
 -22   2  10        2.97        5.62     22.01 o 
 -20   2  10        0.26       -5.27      5.67 o 
 -19   2  10        4.70       -2.36      4.53 o 
 -18   2  10      117.53      102.49     22.75 o 
 -17   2  10        1.93        2.16      4.99 o 
 -16   2  10      772.11      827.53     35.24 o 
 -15   2  10       23.18       19.33     10.75 o 
 -14   2  10      234.13      223.05     33.47 o 
 -13   2  10     1478.95     1598.08     50.72 o 
 -12   2  10      508.66      556.76     32.70 o 
 -11   2  10      160.02      171.94     21.58 o 
 -10   2  10       38.97       49.51      8.59 o 
  -9   2  10        0.34       -3.51      9.35 o 
  -8   2  10       10.63        6.70      2.30 o 
  -7   2  10      639.10      665.60     11.78 o 
  -6   2  10      245.36      278.51      8.37 o 
  -5   2  10       76.05       65.24      6.39 o 
  -4   2  10       75.46       57.87      6.29 o 
  -3   2  10     1363.50     1469.28     21.42 o 
  -2   2  10      253.67      295.34     10.77 o 
  -1   2  10     1383.85     1364.11     22.89 o 
   0   2  10       92.63      111.71      8.18 o 
   1   2  10      262.58      256.73     11.12 o 
   2   2  10      729.58      766.23     16.93 o 
   3   2  10      749.56      705.33     16.89 o 
   4   2  10       38.05       36.70      4.64 o 
   5   2  10     2076.23     2067.72     41.61 o 
   6   2  10      929.43      925.08     27.25 o 
   7   2  10       65.41       60.96     12.79 o 
   8   2  10       61.35       62.71     13.67 o 
   9   2  10      579.19      574.66     25.33 o 
  10   2  10      610.96      569.51     26.27 o 
  11   2  10      128.89      103.70      9.17 o 
  12   2  10      732.86      653.84     29.39 o 
  13   2  10        0.26        6.47      7.30 o 
  14   2  10        5.29        5.94     13.90 o 
  15   2  10      400.41      370.97     35.56 o 
  16   2  10       25.51       20.37     10.78 o 
  17   2  10       96.27      106.40     37.98 o 
  18   2  10      372.59      444.11     28.83 o 
  19   2  10       45.48       52.74     16.60 o 
  20   2  10       78.78       81.22     23.76 o 
  21   2  10      183.10      197.42     62.90 o 
 -22   3  10        0.49        5.17     23.36 o 
 -21   3  10        0.32       -2.10      5.53 o 
 -20   3  10        9.97        3.82      7.08 o 
 -19   3  10        0.47        1.37      5.02 o 
 -18   3  10        3.66        5.22     11.35 o 
 -17   3  10      309.94      336.16     37.05 o 
 -16   3  10       89.83       65.07     14.25 o 
 -15   3  10        3.86        7.53     11.55 o 
 -14   3  10      609.36      703.46     31.47 o 
 -13   3  10       19.75       18.75     17.05 o 
 -12   3  10      563.39      613.74     28.32 o 
 -11   3  10        4.74        1.16      3.66 o 
 -10   3  10      431.39      503.30     29.71 o 
  -9   3  10       18.06       18.58      6.94 o 
  -8   3  10      433.40      490.96     17.30 o 
  -7   3  10       72.53       72.37     10.69 o 
  -6   3  10        4.62       12.27      6.58 o 
  -5   3  10       28.39       25.54      7.50 o 
  -4   3  10     3550.41     3669.68     49.79 o 
  -3   3  10      177.27      179.56     10.76 o 
  -2   3  10      591.82      614.11     15.22 o 
  -1   3  10      175.77      170.04     11.34 o 
   0   3  10     2632.83     2709.98     37.46 o 
   1   3  10      130.33      124.43     10.77 o 
   2   3  10      126.14      143.27      8.91 o 
   3   3  10       28.66       33.92      9.95 o 
   4   3  10     1768.83     1849.30     35.68 o 
   5   3  10      352.99      356.90     18.25 o 
   6   3  10      470.74      471.71     20.38 o 
   7   3  10        8.54       14.67      9.98 o 
   8   3  10      264.19      246.86     18.56 o 
   9   3  10       78.12       61.40     14.42 o 
  10   3  10     1827.99     1977.74     43.98 o 
  11   3  10       30.29       28.49     13.19 o 
  12   3  10       15.78        8.89     10.77 o 
  13   3  10        7.14        5.18      7.82 o 
  14   3  10      237.29      204.95     20.08 o 
  15   3  10       46.48       36.30     11.04 o 
  16   3  10     1053.89     1244.22     38.51 o 
  17   3  10        0.00       -2.46      7.46 o 
  18   3  10      374.11      401.19     30.43 o 
  19   3  10        0.12       -1.29      8.07 o 
  20   3  10        0.63        8.18     11.77 o 
 -21   4  10       41.11       22.54      9.27 o 
 -20   4  10        5.50        1.28      4.08 o 
 -19   4  10      130.86      102.51     32.12 o 
 -18   4  10       29.45       22.43     10.38 o 
 -17   4  10      181.76      196.23     33.96 o 
 -16   4  10      129.34      128.76     29.29 o 
 -15   4  10      178.62      348.95     92.20 o 
 -14   4  10       97.02       84.63     24.36 o 
 -13   4  10     1472.65     1742.54     69.63 o 
 -12   4  10       28.13       14.53      7.13 o 
 -11   4  10      143.60      180.30     13.87 o 
 -10   4  10        7.23        5.27      7.55 o 
  -9   4  10       12.11       10.42      9.08 o 
  -8   4  10       10.10       15.43      9.98 o 
  -7   4  10       21.89       22.54      8.85 o 
  -6   4  10        0.69       -3.96      6.91 o 
  -5   4  10      481.37      528.48     16.36 o 
  -4   4  10       53.84       37.71      9.26 o 
  -3   4  10       36.53       53.80     11.52 o 
  -2   4  10        1.70        2.97      9.08 o 
  -1   4  10        4.56        1.86      7.02 o 
   0   4  10       48.29       48.87     12.15 o 
   1   4  10     1695.78     1819.53     34.46 o 
   2   4  10       80.99       92.30      9.75 o 
   3   4  10      268.76      232.72     13.87 o 
   4   4  10        2.92       -2.42      4.78 o 
   5   4  10       41.47       33.42      6.41 o 
   6   4  10       21.39       23.94     10.32 o 
   7   4  10       79.67       78.33     16.22 o 
   8   4  10        9.32       11.60     11.67 o 
   9   4  10      501.48      459.63     25.58 o 
  10   4  10       74.60       54.87     17.19 o 
  11   4  10      207.49      208.86     20.33 o 
  12   4  10        0.16        3.86     10.22 o 
  13   4  10       30.77       47.60     17.47 o 
  14   4  10       50.01       64.65     16.76 o 
  15   4  10       66.72       81.86     17.73 o 
  16   4  10       10.67       11.31     14.41 o 
  17   4  10      138.23      152.68     19.61 o 
  18   4  10        0.10       -4.16      8.68 o 
 -19   5  10       42.05       33.04     27.28 o 
 -18   5  10     1000.29     1229.75    483.36 o 
 -17   5  10        0.69       -4.63     16.13 o 
 -16   5  10      312.25      328.49     70.30 o 
 -15   5  10        7.15        2.17      4.35 o 
 -14   5  10      283.97      236.31    170.37 o 
 -13   5  10      192.36      113.55    107.48 o 
 -12   5  10        1.51       -1.82      7.49 o 
 -11   5  10       28.10       27.18     26.05 o 
 -10   5  10      333.59      411.26     45.37 o 
  -9   5  10        5.51        5.62     18.64 o 
  -8   5  10       15.37       -1.80     15.05 o 
  -7   5  10      139.99      178.65     23.70 o 
  -6   5  10      501.11      569.14     28.56 o 
  -5   5  10       37.38       36.33     13.09 o 
  -4   5  10        0.89        3.08     13.97 o 
  -3   5  10      119.33      116.67     15.18 o 
  -2   5  10       53.11       57.22     14.96 o 
  -1   5  10      136.12      164.02     18.78 o 
   0   5  10       12.94        7.65      9.41 o 
   1   5  10       10.65       12.91     10.42 o 
   2   5  10      183.82      204.79     19.73 o 
   3   5  10       37.62       28.97     10.55 o 
   4   5  10     1278.02     1390.15     32.57 o 
   5   5  10      176.13      184.54     13.51 o 
   6   5  10      274.76      222.58     20.20 o 
   7   5  10      164.97      151.30     25.62 o 
   8   5  10      714.04      638.49     48.36 o 
   9   5  10      115.93      106.80     20.46 o 
  10   5  10      184.85      176.81     21.79 o 
  11   5  10      144.23      140.43     33.25 o 
  12   5  10      102.84      109.89     19.50 o 
  13   5  10        0.10       -0.53      8.80 o 
  14   5  10       17.15       32.75     15.74 o 
  15   5  10       17.59       18.10     14.76 o 
  16   5  10      127.63      122.14     29.82 o 
  17   5  10        4.71        4.21     10.39 o 
 -16   6  10       38.21       43.94     26.57 o 
 -15   6  10      580.57      620.04    142.86 o 
 -14   6  10       95.85       30.54     32.72 o 
 -13   6  10       24.37        8.55      8.62 o 
 -12   6  10       84.07       78.33     67.83 o 
 -11   6  10        4.58       10.78     32.79 o 
 -10   6  10        0.02       -4.27     19.54 o 
  -9   6  10       91.50       85.55     58.85 o 
  -8   6  10      122.58      111.40     15.47 o 
  -7   6  10      204.36      249.78     25.49 o 
  -6   6  10        8.96       -0.86      9.28 o 
  -5   6  10        1.06       23.44     23.47 o 
  -4   6  10       23.38       19.41     12.05 o 
  -3   6  10      164.81      193.57     18.47 o 
  -2   6  10       75.91       57.65     14.43 o 
  -1   6  10      944.59     1135.11     45.36 o 
   0   6  10       12.33       12.02     10.34 o 
   1   6  10       70.19       50.06     11.97 o 
   2   6  10        9.36       16.34      9.12 o 
   3   6  10      181.63      193.24     15.00 o 
   4   6  10       43.75       20.53     10.56 o 
   5   6  10       10.24        2.02      6.68 o 
   6   6  10       29.39       22.82      9.19 o 
   7   6  10       10.70       10.08      6.98 o 
   8   6  10      341.98      305.27     34.31 o 
   9   6  10      224.51      252.98     29.21 o 
  10   6  10       43.79       51.93     16.05 o 
  11   6  10        5.91        3.05      9.78 o 
  12   6  10       38.63       32.04     17.53 o 
  13   6  10        2.85        3.49     12.61 o 
  14   6  10        2.44       -2.25     11.98 o 
 -13   7  10      175.25      114.30     86.34 o 
 -12   7  10       40.11       17.41     23.13 o 
 -11   7  10       22.67       21.62     15.84 o 
 -10   7  10       34.27       28.53     29.42 o 
  -9   7  10       39.57       31.22     28.53 o 
  -8   7  10        4.90       -4.04     19.09 o 
  -7   7  10        0.22       16.07     17.58 o 
  -6   7  10        9.24       18.72     16.28 o 
  -5   7  10       59.27       43.97     20.60 o 
  -4   7  10        1.25       -2.18     11.32 o 
  -3   7  10       12.43        6.48     11.52 o 
  -2   7  10        0.04       -2.26      8.05 o 
  -1   7  10      184.40      255.44     46.33 o 
   0   7  10        9.24       14.63     11.22 o 
   1   7  10      128.27      116.36     29.21 o 
   2   7  10       18.88        7.21      9.31 o 
   3   7  10        0.64       -3.07      7.00 o 
   4   7  10       14.46       13.91     10.24 o 
   5   7  10        3.06       -0.64      6.28 o 
   6   7  10       30.75       17.91     12.97 o 
   7   7  10       33.67       35.35     22.30 o 
   8   7  10      327.64      354.78    104.90 o 
   9   7  10       33.27       22.11     24.02 o 
  10   7  10        6.54        6.23     12.59 o 
  -6   8  10      159.21      293.86     38.63 o 
  -5   8  10        0.62       12.45     16.57 o 
  -4   8  10       41.07       32.51     20.21 o 
  -3   8  10        4.96       -1.97     11.77 o 
  -2   8  10      184.49      235.34     39.13 o 
  -1   8  10       14.82        7.41     12.42 o 
   0   8  10        0.37       -6.83     11.54 o 
   1   8  10        2.93       -6.84     10.93 o 
   2   8  10       50.52       24.97     14.91 o 
   3   8  10        8.96        3.38      7.95 o 
   4   8  10        1.49       -8.48     24.93 o 
 -23   1  11        0.02        9.66     23.58 o 
 -22   1  11       68.98       37.73     28.97 o 
 -21   1  11        0.67        6.74     21.56 o 
 -20   1  11       21.82       35.26     25.38 o 
 -19   1  11        0.33       -9.55     14.89 o 
 -18   1  11      354.37      510.77     46.27 o 
 -17   1  11       11.21        9.38     14.43 o 
 -16   1  11      199.96      278.46     28.09 o 
 -15   1  11       52.27       36.68      9.24 o 
 -14   1  11       33.89       31.35      9.98 o 
 -13   1  11       67.74       71.56      8.14 o 
 -12   1  11     2590.95     2658.33     69.39 o 
 -11   1  11      307.84      316.18     25.33 o 
 -10   1  11     2164.49     2076.32     32.93 o 
  -9   1  11      106.40      105.59      9.33 o 
  -8   1  11       11.41       30.14      6.49 o 
  -7   1  11       15.83       16.49      2.72 o 
  -6   1  11     1376.28     1353.25     20.62 o 
  -5   1  11     1023.55     1078.81     18.23 o 
  -4   1  11      270.58      305.92     10.97 o 
  -3   1  11      379.94      416.59     19.30 o 
  -2   1  11    13383.10    14669.95    204.34 o 
  -1   1  11     1402.57     1393.08     22.73 o 
   0   1  11       28.16       30.30      5.03 o 
   1   1  11      446.64      406.35     10.62 o 
   2   1  11     4416.83     4475.44     53.14 o 
   3   1  11      213.47      216.93      8.97 o 
   4   1  11        5.27       21.31      4.91 o 
   5   1  11       30.82       26.21      7.41 o 
   6   1  11      812.27      835.06     20.04 o 
   7   1  11      338.69      303.87     38.39 o 
   8   1  11      486.55      577.52     23.42 o 
   9   1  11      294.39      312.40     20.29 o 
  10   1  11      589.08      536.94     25.65 o 
  11   1  11       39.59       34.41     14.11 o 
  12   1  11      793.68      761.02     32.04 o 
  13   1  11        2.28        5.66     11.56 o 
  14   1  11      663.26      717.75     40.55 o 
  15   1  11       44.08       38.45     10.08 o 
  16   1  11        0.14        0.20      5.62 o 
  17   1  11        3.18        2.85      6.25 o 
  18   1  11      138.90      120.90     29.00 o 
  19   1  11        0.02       -8.09     10.73 o 
  20   1  11        1.44       17.24     16.61 o 
  21   1  11        1.98        8.02     13.06 o 
 -23   2  11       66.84       55.25     35.04 o 
 -21   2  11       14.41       18.87     26.73 o 
 -20   2  11        0.16        2.95     13.10 o 
 -19   2  11       28.59       25.78      7.98 o 
 -18   2  11       27.11       14.45      6.43 o 
 -17   2  11        1.39        2.11      4.44 o 
 -16   2  11      353.84      357.48     30.10 o 
 -15   2  11      376.76      404.47     20.41 o 
 -14   2  11      857.71      909.95     29.45 o 
 -13   2  11     2920.10     3240.24    122.41 o 
 -12   2  11      321.94      642.28    187.21 o 
 -11   2  11       13.83       16.85     19.99 o 
 -10   2  11       37.94       32.79     20.44 o 
  -9   2  11        0.01       -2.46      6.51 o 
  -8   2  11       29.39       35.46      3.70 o 
  -7   2  11      326.63      364.55      8.71 o 
  -6   2  11       47.43       66.40      6.44 o 
  -5   2  11        0.00        0.15      2.77 o 
  -4   2  11      514.46      515.14     12.68 o 
  -3   2  11       14.02        5.75      4.30 o 
  -2   2  11     1028.68     1099.62     19.92 o 
  -1   2  11       28.62       26.89      7.26 o 
   0   2  11       21.25       27.27      6.91 o 
   1   2  11      796.08      755.59     17.45 o 
   2   2  11      481.42      511.32     14.17 o 
   3   2  11      535.22      554.63     14.02 o 
   4   2  11       10.28       10.42      4.31 o 
   5   2  11        8.79        5.10      8.86 o 
   6   2  11      611.96      608.97     23.57 o 
   7   2  11      142.57      119.66     15.62 o 
   8   2  11       64.11       57.57     14.07 o 
   9   2  11       29.02       28.23     13.16 o 
  10   2  11      669.57      649.59     29.16 o 
  11   2  11      509.87      406.39     25.56 o 
  12   2  11      448.99      417.79     26.28 o 
  13   2  11       22.44       24.17     17.55 o 
  14   2  11      867.79      913.04     44.22 o 
  15   2  11        6.03        5.77     11.84 o 
  16   2  11      260.56      249.45     38.57 o 
  17   2  11      376.36      493.18     41.81 o 
  18   2  11        0.40       -3.50      6.80 o 
  19   2  11       54.27       34.08     12.41 o 
  20   2  11       47.43       49.18     13.75 o 
 -22   3  11       16.46        9.43     26.95 o 
 -20   3  11       69.90       34.11     13.56 o 
 -19   3  11      332.24      347.16     60.00 o 
 -18   3  11        3.92        3.37      7.01 o 
 -17   3  11      323.59      359.90     41.19 o 
 -16   3  11       99.87      107.08     15.98 o 
 -15   3  11        7.44        8.57     11.73 o 
 -14   3  11        6.95       11.53     10.27 o 
 -13   3  11        0.24       -0.09     10.68 o 
 -12   3  11      278.76      304.73     29.91 o 
 -11   3  11      174.34      169.19     24.29 o 
 -10   3  11      222.56      229.98     12.27 o 
  -9   3  11       34.51       26.89      6.93 o 
  -8   3  11      141.99      140.09      9.94 o 
  -7   3  11        5.71        3.56      6.18 o 
  -6   3  11        0.35        1.85      5.02 o 
  -5   3  11      625.21      726.34     17.34 o 
  -4   3  11      222.14      224.94     11.71 o 
  -3   3  11       35.01       30.57      5.20 o 
  -2   3  11      571.68      611.23     12.69 o 
  -1   3  11      965.20      965.17     17.29 o 
   0   3  11      415.51      410.90     12.89 o 
   1   3  11      153.34      149.07      8.80 o 
   2   3  11       50.66       63.25     10.87 o 
   3   3  11       25.23       25.82      9.54 o 
   4   3  11      440.28      475.09     21.13 o 
   5   3  11        0.71       -0.17      5.38 o 
   6   3  11        1.41        5.18      8.64 o 
   7   3  11       43.44       38.05     12.37 o 
   8   3  11        5.02        3.89      8.88 o 
   9   3  11        2.50       11.56     12.67 o 
  10   3  11      428.75      398.41     26.88 o 
  11   3  11      219.10      262.89     24.03 o 
  12   3  11       14.33        6.28      5.86 o 
  13   3  11      104.62      125.72     20.92 o 
  14   3  11       68.74       47.99     15.52 o 
  15   3  11      574.66      640.91     29.62 o 
  16   3  11        6.19        4.22     12.53 o 
  17   3  11        0.10        1.47      6.43 o 
  18   3  11       57.67       44.46     11.84 o 
  19   3  11       83.10      101.01     18.27 o 
 -20   4  11        5.70        3.29      8.27 o 
 -19   4  11        8.91        7.75     12.02 o 
 -18   4  11      534.86      565.60     68.53 o 
 -17   4  11       40.77       43.53     17.88 o 
 -16   4  11      138.23      203.76     25.40 o 
 -15   4  11        0.76      -11.43     17.80 o 
 -14   4  11      661.55      806.90     45.96 o 
 -13   4  11       84.53       90.29     25.54 o 
 -12   4  11      514.95      620.78     38.95 o 
 -11   4  11       27.43       21.69      9.55 o 
 -10   4  11      454.75      504.89     27.79 o 
  -9   4  11        2.36        4.20      6.83 o 
  -8   4  11      124.31      126.52     14.92 o 
  -7   4  11       33.71       29.19      9.63 o 
  -6   4  11      885.74     1000.12     23.11 o 
  -5   4  11       43.47       37.94      9.61 o 
  -4   4  11      129.55      140.27     15.44 o 
  -3   4  11       11.57        6.26      5.19 o 
  -2   4  11      311.16      363.78     18.95 o 
  -1   4  11      200.29      206.29     17.24 o 
   0   4  11     2052.25     2269.35     53.04 o 
   1   4  11      285.37      315.58     15.01 o 
   2   4  11      800.59      855.08     24.04 o 
   3   4  11       16.32        8.71      6.17 o 
   4   4  11     2456.45     2569.40     38.87 o 
   5   4  11      371.03      394.88     23.05 o 
   6   4  11       12.01       14.81     11.82 o 
   7   4  11       59.53       59.04     15.21 o 
   8   4  11       37.15       22.35     14.02 o 
   9   4  11        2.30        6.69     10.87 o 
  10   4  11      118.63      110.38     18.12 o 
  11   4  11       11.32        8.15     12.42 o 
  12   4  11      190.25      199.25     21.65 o 
  13   4  11        0.65        3.29     10.18 o 
  14   4  11      299.16      310.51     24.49 o 
  15   4  11       99.80      107.86     19.39 o 
  16   4  11       79.36       86.94     18.80 o 
  17   4  11        2.54       -1.76      8.58 o 
  18   4  11        0.79        1.94      8.49 o 
 -19   5  11        0.20      -36.84     36.84 o 
 -18   5  11       41.79       25.37     25.32 o 
 -17   5  11      665.58      826.89    286.49 o 
 -16   5  11       90.57       86.01     41.22 o 
 -15   5  11        7.26       -7.64     26.28 o 
 -14   5  11        8.75        3.94      5.43 o 
 -13   5  11      443.89       96.70     64.69 o 
 -12   5  11        5.25       -4.77     10.32 o 
 -11   5  11       47.38      119.48     39.64 o 
 -10   5  11        9.75        9.88     11.96 o 
  -9   5  11      217.22      341.20     74.01 o 
  -8   5  11       49.18       39.49     13.88 o 
  -7   5  11       87.66       97.52     16.84 o 
  -6   5  11       89.81      154.83     27.91 o 
  -5   5  11       64.28      423.58    140.04 o 
  -4   5  11      164.98      201.42     20.46 o 
  -3   5  11     1575.09     1822.28     44.60 o 
  -2   5  11        1.62        2.98      9.07 o 
  -1   5  11      173.52      181.28     18.41 o 
   0   5  11       22.96       25.17     11.41 o 
   1   5  11      103.61      104.25     14.60 o 
   2   5  11        1.92        3.79      7.91 o 
   3   5  11       60.37       49.87     11.95 o 
   4   5  11      247.18      244.58     15.63 o 
   5   5  11      367.14      410.80     22.50 o 
   6   5  11       39.76       24.12      7.35 o 
   7   5  11       24.69       10.92     10.20 o 
   8   5  11       21.56       15.45     13.99 o 
   9   5  11      739.33      723.64     32.70 o 
  10   5  11      108.62      101.21     28.98 o 
  11   5  11       10.52        7.95     12.40 o 
  12   5  11        2.70        6.11     11.88 o 
  13   5  11       31.09       20.19     14.80 o 
  14   5  11        1.03        3.83     11.74 o 
  15   5  11      162.37      164.36     24.85 o 
  16   5  11       70.28       53.11     19.35 o 
 -16   6  11       16.02        0.04     14.00 o 
 -15   6  11      528.48      824.32     79.06 o 
 -14   6  11      130.90      174.97     48.29 o 
 -13   6  11        0.00       -2.27      6.17 o 
 -12   6  11        2.48        3.97      7.72 o 
 -11   6  11      254.64      270.62     88.95 o 
 -10   6  11      117.07      210.24     40.43 o 
  -9   6  11        2.55       -6.96     20.44 o 
  -8   6  11        2.56       30.80     36.05 o 
  -7   6  11       35.47       42.15     16.99 o 
  -6   6  11      135.37      149.14     30.55 o 
  -5   6  11       42.38       39.05     13.55 o 
  -4   6  11      200.53      243.36     21.02 o 
  -3   6  11       13.44        0.45      8.13 o 
  -2   6  11        0.44        3.13      9.55 o 
  -1   6  11      435.79      535.20     27.52 o 
   0   6  11      665.88      778.88     27.74 o 
   1   6  11       72.04       78.98     13.36 o 
   2   6  11      210.24      253.36     16.70 o 
   3   6  11      117.45       80.73     21.23 o 
   4   6  11       77.70       36.14     16.99 o 
   5   6  11      168.08      145.80     36.31 o 
   6   6  11       25.12       15.85      7.98 o 
   7   6  11      358.48      394.74     46.29 o 
   8   6  11      457.31      399.33     58.55 o 
   9   6  11       44.87       23.24     13.96 o 
  10   6  11       83.65       88.13     21.17 o 
  11   6  11       87.75       75.19     21.00 o 
  12   6  11      115.25      143.77     24.01 o 
  13   6  11        8.65        6.20     15.74 o 
 -12   7  11      284.45      335.20    218.77 o 
 -11   7  11        2.20       -0.27      7.73 o 
 -10   7  11       98.78       46.72     40.09 o 
  -9   7  11        8.46        2.33     10.64 o 
  -8   7  11        5.98       10.56     21.79 o 
  -7   7  11        1.18        2.35     13.21 o 
  -6   7  11        4.99        4.80     12.91 o 
  -5   7  11       16.62       10.77     14.61 o 
  -4   7  11        3.77        3.02     12.53 o 
  -3   7  11       18.63        4.71     11.02 o 
  -2   7  11       54.80       43.94     18.94 o 
  -1   7  11       42.77       32.29     15.53 o 
   0   7  11       82.99       61.31     29.47 o 
   1   7  11        2.99        5.76     10.49 o 
   2   7  11        6.18       11.69     11.24 o 
   3   7  11       29.13       10.39      8.57 o 
   4   7  11        0.80        2.33      6.26 o 
   5   7  11       18.73        4.91      8.12 o 
   6   7  11      107.55       98.88     39.48 o 
   7   7  11      271.91      331.47     36.82 o 
   8   7  11      732.26      870.03     87.48 o 
   9   7  11        2.20       -0.06      9.29 o 
  10   7  11       11.09        9.31     18.73 o 
  -4   8  11       12.80        8.22     22.93 o 
  -3   8  11       85.22       42.86     17.27 o 
  -2   8  11       40.81       24.96     17.53 o 
  -1   8  11      566.13      684.70     46.45 o 
   0   8  11        0.26        3.54     10.95 o 
   1   8  11      223.18      183.28     73.30 o 
 -23   0  12       29.68       19.99     26.73 o 
 -21   0  12       44.76       50.54     41.33 o 
 -20   0  12       43.28       75.02     31.45 o 
 -19   0  12      252.55      329.28     44.47 o 
 -18   0  12      593.80      742.11     57.50 o 
 -17   0  12       41.68       59.97     29.20 o 
 -16   0  12      344.53      365.44     43.80 o 
 -15   0  12       12.48       16.62     22.91 o 
 -14   0  12     1677.25     1759.15     80.64 o 
 -13   0  12     1094.35     1167.08     86.92 o 
 -12   0  12    24696.13    27426.55    877.11 o 
 -11   0  12        3.43       -0.22     12.35 o 
 -10   0  12     6934.84     7189.34    214.05 o 
  -9   0  12       76.03       89.40     23.58 o 
  -8   0  12      496.59      479.56     13.02 o 
  -7   0  12       18.66       21.11      4.60 o 
  -6   0  12      867.67      921.03     20.94 o 
  -5   0  12       13.74       12.34      6.74 o 
  -4   0  12        0.40        2.99      4.73 o 
  -3   0  12       29.45       27.10      8.65 o 
  -2   0  12     2414.50     2056.62     56.71 o 
  -1   0  12       13.87       21.33      9.17 o 
   0   0  12     2266.47     2519.33     50.59 o 
   1   0  12      314.77      366.47     20.56 o 
   2   0  12      925.67      913.75     30.86 o 
   3   0  12      562.05      536.05     23.65 o 
   4   0  12     8455.10     8531.01    168.91 o 
   5   0  12      176.29      185.16     19.04 o 
   6   0  12      658.96      703.20     29.65 o 
   7   0  12      302.07      328.04     23.81 o 
   8   0  12     1193.29     1225.22     41.43 o 
   9   0  12      354.32      332.22     26.84 o 
  10   0  12     1767.22     1599.72     58.05 o 
  11   0  12      146.09      128.00     24.45 o 
  12   0  12     6017.88     5496.15    131.18 o 
  13   0  12      169.52      148.76     26.92 o 
  14   0  12     1571.16     1459.24     56.25 o 
  15   0  12        3.86       -1.08      2.85 o 
  16   0  12       85.34       31.68     23.13 o 
  17   0  12       37.48        9.20     28.64 o 
  18   0  12      361.06      447.20     51.21 o 
  19   0  12       48.29       29.20     28.75 o 
  20   0  12       45.83       60.87     34.14 o 
 -23   1  12       40.87       36.84     31.00 o 
 -22   1  12       27.89       15.95     26.28 o 
 -21   1  12       12.78       29.42     26.05 o 
 -20   1  12       33.60       46.60     20.67 o 
 -19   1  12      328.03      398.75     33.28 o 
 -18   1  12       88.92      131.30     37.06 o 
 -17   1  12        1.50       -2.99     15.00 o 
 -16   1  12       78.59       96.16     22.93 o 
 -15   1  12       81.74       68.30     20.94 o 
 -14   1  12        3.97        2.59      3.25 o 
 -13   1  12        0.76       -1.33      4.40 o 
 -12   1  12       12.26        9.08      5.91 o 
 -11   1  12      931.38      874.16     22.43 o 
 -10   1  12        2.44        1.55      3.37 o 
  -9   1  12      173.24      177.04      9.33 o 
  -8   1  12       10.73        9.09      5.76 o 
  -7   1  12      369.88      374.60      7.49 o 
  -6   1  12      301.98      312.93     10.24 o 
  -5   1  12     1387.24     1616.24     23.84 o 
  -4   1  12      128.37      139.59      8.87 o 
  -3   1  12      810.76      852.85     17.93 o 
  -2   1  12      784.78      810.40     17.99 o 
  -1   1  12       57.86       44.27      6.91 o 
   0   1  12        0.07        0.59      3.15 o 
   1   1  12       36.44       33.85      5.91 o 
   2   1  12      829.33      827.99     15.41 o 
   3   1  12      438.25      398.42     11.11 o 
   4   1  12      183.88      198.19      8.74 o 
   5   1  12     1088.94     1082.63     23.08 o 
   6   1  12       34.10       32.73      8.42 o 
   7   1  12       13.05        5.17      3.26 o 
   8   1  12       32.42       32.75      9.33 o 
   9   1  12      154.48      138.76     17.75 o 
  10   1  12       19.57       12.90      9.21 o 
  11   1  12       29.23       17.65     13.60 o 
  12   1  12      286.50      292.07     24.86 o 
  13   1  12        2.68        8.85     12.58 o 
  14   1  12      143.99      169.27     27.23 o 
  15   1  12       16.21        4.07     11.34 o 
  16   1  12        9.36        5.83      5.50 o 
  17   1  12       21.76       17.15      7.05 o 
  18   1  12        6.16        5.74      5.50 o 
  19   1  12       93.10      130.04     22.18 o 
  20   1  12        4.44        9.45     12.10 o 
 -22   2  12        0.36       -2.70     21.34 o 
 -21   2  12       17.12       13.93     26.28 o 
 -20   2  12       59.25       41.33     31.22 o 
 -19   2  12       14.85        6.40      4.68 o 
 -18   2  12        1.67        4.28      4.66 o 
 -17   2  12      164.75      113.03     35.21 o 
 -16   2  12        9.49       13.26      8.03 o 
 -15   2  12       48.27       24.37     10.40 o 
 -14   2  12       15.59       23.97     17.93 o 
 -13   2  12     3653.30     3769.73    160.71 o 
 -12   2  12      137.46      167.78     36.39 o 
 -11   2  12     2288.61     2545.36     46.30 o 
 -10   2  12      319.36      325.43     17.17 o 
  -9   2  12       87.19       63.67      8.68 o 
  -8   2  12       20.07       13.82      3.32 o 
  -7   2  12      193.28      219.88      7.74 o 
  -6   2  12       57.40       63.04      6.28 o 
  -5   2  12       16.67       10.15      4.54 o 
  -4   2  12      397.04      392.92     10.91 o 
  -3   2  12      582.69      596.04     12.42 o 
  -2   2  12      900.17      983.96     21.12 o 
  -1   2  12      161.58      130.18     10.89 o 
   0   2  12      504.77      551.44     17.50 o 
   1   2  12      367.53      333.17     12.80 o 
   2   2  12     1417.29     1424.70     25.81 o 
   3   2  12        0.07        1.16      3.54 o 
   4   2  12        1.33        4.04      3.72 o 
   5   2  12     1049.34     1036.80     18.08 o 
   6   2  12      523.49      520.54     23.39 o 
   7   2  12        6.47        1.47      8.02 o 
   8   2  12        0.12        3.02      9.32 o 
   9   2  12      346.02      340.99     23.93 o 
  10   2  12      525.32      525.21     28.32 o 
  11   2  12       72.18      104.35     18.89 o 
  12   2  12      246.14      226.23     22.87 o 
  13   2  12      507.79      489.33     28.96 o 
  14   2  12      435.24      508.95     30.47 o 
  15   2  12       17.04       14.63     14.22 o 
  16   2  12       17.05       27.23     20.00 o 
  17   2  12       68.29       50.22     19.55 o 
  18   2  12       17.92        8.53      8.46 o 
  19   2  12       12.34        8.26      9.85 o 
  20   2  12      136.10      206.67     27.41 o 
 -21   3  12        0.03       -1.80     20.89 o 
 -20   3  12        5.84       10.33     25.16 o 
 -19   3  12      198.48      204.83     45.96 o 
 -18   3  12       11.09       12.79     11.77 o 
 -17   3  12       17.22       13.60     11.17 o 
 -16   3  12       41.21       86.84     24.58 o 
 -15   3  12       30.30       27.17     13.78 o 
 -14   3  12      219.82      217.57     34.17 o 
 -13   3  12       27.41       30.72     20.10 o 
 -12   3  12     1426.56     1657.80     59.54 o 
 -11   3  12      536.12      607.55     36.71 o 
 -10   3  12        5.39        3.93      2.38 o 
  -9   3  12      117.32      134.24     15.87 o 
  -8   3  12      536.94      594.87     13.28 o 
  -7   3  12       75.40       94.51     12.91 o 
  -6   3  12      153.46      166.04      9.50 o 
  -5   3  12        0.49        3.33      4.53 o 
  -4   3  12      756.27      897.56     16.97 o 
  -3   3  12       82.17       84.65      7.79 o 
  -2   3  12      957.82     1041.08     18.19 o 
  -1   3  12      527.51      535.00     15.70 o 
   0   3  12      884.32      931.79     19.47 o 
   1   3  12       61.24       61.66      8.93 o 
   2   3  12      669.47      730.60     16.56 o 
   3   3  12       83.71      101.14     13.07 o 
   4   3  12      398.82      448.73     20.18 o 
   5   3  12        3.48       -0.05      5.70 o 
   6   3  12      223.61      247.35     18.32 o 
   7   3  12       28.80       32.95     14.62 o 
   8   3  12      797.38      748.43     32.27 o 
   9   3  12      984.57     1002.53     37.11 o 
  10   3  12      650.70      576.25     30.51 o 
  11   3  12       17.03       11.92     13.15 o 
  12   3  12       26.60       45.44     14.71 o 
  13   3  12      115.38       93.79     20.18 o 
  14   3  12       39.54       60.08     16.96 o 
  15   3  12        7.02        8.10     14.13 o 
  16   3  12      110.38      120.02     19.75 o 
  17   3  12       29.59       27.28     11.44 o 
  18   3  12        6.29        1.16      6.68 o 
  19   3  12       50.93       89.40     31.51 o 
 -20   4  12       22.43        7.46     12.33 o 
 -19   4  12        5.51        7.09     11.42 o 
 -18   4  12        1.67       -0.83      7.42 o 
 -17   4  12       45.74       35.81     15.08 o 
 -16   4  12       23.05       31.83     17.33 o 
 -15   4  12      689.94      893.43     33.23 o 
 -14   4  12      147.70      143.72     19.03 o 
 -13   4  12     1122.76     1298.00     56.03 o 
 -12   4  12      131.45      165.68     28.33 o 
 -11   4  12      110.53       85.62     31.01 o 
 -10   4  12       23.03       18.59      9.09 o 
  -9   4  12       23.34       12.39      9.73 o 
  -8   4  12        0.49        3.86      6.31 o 
  -7   4  12        1.39       -5.09      7.46 o 
  -6   4  12        2.58        8.54      7.75 o 
  -5   4  12        0.50       -0.55      6.17 o 
  -4   4  12       94.44      112.64     12.03 o 
  -3   4  12     4368.27     4912.09     70.73 o 
  -2   4  12      113.78      138.95     25.39 o 
  -1   4  12      607.47      678.38     23.88 o 
   0   4  12       17.91       17.10      6.74 o 
   1   4  12      104.01       99.15      9.93 o 
   2   4  12        0.46        0.54      4.83 o 
   3   4  12      352.16      369.67     21.81 o 
   4   4  12       52.27       47.72     14.28 o 
   5   4  12      203.65      230.67     19.95 o 
   6   4  12       12.95        8.74     10.86 o 
   7   4  12      295.29      309.62     22.02 o 
   8   4  12        7.52        2.38      9.29 o 
   9   4  12      630.24      643.61     28.61 o 
  10   4  12        8.50        9.44     11.91 o 
  11   4  12      358.35      429.24     26.02 o 
  12   4  12       13.81        7.87     11.99 o 
  13   4  12       76.58      124.39     19.97 o 
  14   4  12       16.28       23.70     15.15 o 
  15   4  12       25.62       20.79     14.87 o 
  16   4  12       28.86       29.14     16.07 o 
  17   4  12        7.58        3.35     13.61 o 
 -18   5  12      274.33      266.93    160.15 o 
 -17   5  12       31.76       12.18     18.62 o 
 -16   5  12        2.65       -4.49     12.25 o 
 -15   5  12       21.62       13.30     22.35 o 
 -14   5  12      106.06       62.15     81.42 o 
 -13   5  12       35.84       14.23     12.99 o 
 -12   5  12        0.87       -1.28      6.97 o 
 -11   5  12        8.22       -2.45      7.94 o 
 -10   5  12      181.86      180.92     20.57 o 
  -9   5  12       16.38        4.84      6.45 o 
  -8   5  12       13.75        4.95     11.79 o 
  -7   5  12       19.70       18.96     11.93 o 
  -6   5  12        1.54        0.44      7.96 o 
  -5   5  12      149.22      181.61     22.63 o 
  -4   5  12     1002.21     1143.11     32.40 o 
  -3   5  12      331.50      409.30     21.44 o 
  -2   5  12     1723.92     1871.64     45.18 o 
  -1   5  12        9.97        9.39     10.04 o 
   0   5  12      133.66      151.86     17.21 o 
   1   5  12        0.85        7.69      9.40 o 
   2   5  12        9.33        8.64      7.41 o 
   3   5  12        4.40        2.54      5.73 o 
   4   5  12        5.48        0.73      4.76 o 
   5   5  12        6.90        6.46      5.45 o 
   6   5  12      723.93      740.83     39.07 o 
   7   5  12       78.12       75.34     18.84 o 
   8   5  12      372.04      435.43     27.27 o 
   9   5  12      157.48      171.90     31.65 o 
  10   5  12      511.02      557.17     32.18 o 
  11   5  12      102.89       93.37     19.76 o 
  12   5  12       11.09        5.41     12.42 o 
  13   5  12        3.33        4.55     13.57 o 
  14   5  12        0.51        3.54     12.00 o 
  15   5  12       46.42       48.09     19.12 o 
 -15   6  12      325.99      444.06     65.14 o 
 -14   6  12       28.78       40.43     36.16 o 
 -13   6  12        1.48        2.92     22.24 o 
 -12   6  12       36.33      106.08     35.71 o 
 -11   6  12      587.33      518.81    232.92 o 
 -10   6  12       15.74      132.75     86.03 o 
  -9   6  12       24.06       79.17     39.19 o 
  -8   6  12       23.95       22.22     22.69 o 
  -7   6  12        5.78       -1.71     11.06 o 
  -6   6  12      257.83      370.04     24.87 o 
  -5   6  12      220.49      277.59     38.61 o 
  -4   6  12       24.35       17.14     11.55 o 
  -3   6  12       98.56       88.27     16.19 o 
  -2   6  12      102.39      131.08     23.37 o 
  -1   6  12      465.69      573.37     25.81 o 
   0   6  12      634.63      760.47     27.11 o 
   1   6  12      131.89      124.66     20.75 o 
   2   6  12       24.86       12.84      8.62 o 
   3   6  12      373.33      396.00     27.98 o 
   4   6  12        4.90       -5.75      8.37 o 
   5   6  12       52.57       25.35     10.31 o 
   6   6  12        0.54        4.90      5.96 o 
   7   6  12      200.30      225.96     21.00 o 
   8   6  12      448.93      599.34     52.74 o 
   9   6  12       28.82       16.43     16.86 o 
  10   6  12       61.41       49.89     19.07 o 
  11   6  12      100.79      115.44     23.37 o 
  12   6  12       17.19        3.96     13.01 o 
  13   6  12        3.59        7.33     14.75 o 
 -11   7  12       26.57      189.02     92.65 o 
 -10   7  12        7.72       -0.64      9.48 o 
  -9   7  12        6.71       25.35     28.64 o 
  -8   7  12        9.34       -1.42     10.31 o 
  -7   7  12        0.29       -1.85     13.22 o 
  -6   7  12        0.00       -1.34     11.61 o 
  -5   7  12      177.43      154.25     31.74 o 
  -4   7  12       74.48       51.00     19.45 o 
  -3   7  12      355.18      423.01     29.28 o 
  -2   7  12       43.06       33.86     16.27 o 
  -1   7  12       10.28        5.12     11.42 o 
   0   7  12       18.39       16.50     13.10 o 
   1   7  12       36.62       23.02     13.57 o 
   2   7  12       45.60       13.66     12.02 o 
   3   7  12      139.36       78.33     35.34 o 
   4   7  12        9.11        7.55      7.34 o 
   5   7  12       22.55       23.20     20.11 o 
   6   7  12      143.86       86.13     43.96 o 
   7   7  12      155.82       93.10     48.86 o 
   8   7  12       57.93       33.81     16.50 o 
 -21   1  13       91.57       76.37     36.84 o 
 -20   1  13      129.88      167.59     27.90 o 
 -19   1  13        8.89        5.29     14.91 o 
 -18   1  13     1183.44     1526.63     57.54 o 
 -17   1  13      286.51      391.75     37.82 o 
 -16   1  13      151.24      206.69     27.87 o 
 -15   1  13      275.48      327.64     31.03 o 
 -14   1  13       30.34       22.24     18.26 o 
 -13   1  13      129.68      151.90     26.19 o 
 -12   1  13      718.78      776.12     40.89 o 
 -11   1  13       30.05       26.66      5.89 o 
 -10   1  13        3.02        3.14      4.10 o 
  -9   1  13        2.77        4.16      4.71 o 
  -8   1  13        4.34        6.50      6.19 o 
  -7   1  13        0.00       -1.57      3.08 o 
  -6   1  13     1897.19     2130.96     30.39 o 
  -5   1  13      110.57      112.43      8.25 o 
  -4   1  13     1119.15     1344.30     22.44 o 
  -3   1  13      129.52      121.93      9.42 o 
  -2   1  13      127.44      147.59      8.85 o 
  -1   1  13        1.38        3.62      3.60 o 
   0   1  13      422.35      351.53      9.98 o 
   1   1  13       26.25       25.54      5.80 o 
   2   1  13       70.70       89.11      7.41 o 
   3   1  13      156.01      171.62      8.89 o 
   4   1  13     4547.40     4809.40     59.46 o 
   5   1  13      660.44      679.88     14.77 o 
   6   1  13        0.26        1.97      3.57 o 
   7   1  13        4.65        6.11      3.91 o 
   8   1  13      164.06      176.98     18.92 o 
   9   1  13       10.09        7.39      8.51 o 
  10   1  13     1326.85     1223.58     39.54 o 
  11   1  13      618.50      583.47     30.63 o 
  12   1  13       14.57       12.70     13.64 o 
  13   1  13       19.00       20.43     14.84 o 
  14   1  13      839.59      786.34     35.83 o 
  15   1  13      167.65      160.36     22.86 o 
  16   1  13       13.25       27.07     16.50 o 
  17   1  13        0.18        2.76      6.50 o 
  18   1  13        9.44       12.53     15.12 o 
  19   1  13        2.12        4.26     10.60 o 
  20   1  13       14.10        5.13     19.08 o 
 -22   2  13       46.94       47.62     35.49 o 
 -20   2  13        9.23       16.79     18.26 o 
 -19   2  13      330.65      415.82     35.24 o 
 -18   2  13      228.95      302.92     31.65 o 
 -17   2  13      187.98      187.27     50.31 o 
 -16   2  13      114.39      148.64     25.95 o 
 -15   2  13       28.40       22.68      9.16 o 
 -14   2  13       88.49       42.07     19.84 o 
 -13   2  13     3014.46     3410.27    130.50 o 
 -12   2  13      101.16      179.69     37.96 o 
 -11   2  13     2858.67     3141.24     57.04 o 
 -10   2  13      367.28      362.25     21.16 o 
  -9   2  13     1779.19     1851.41     38.71 o 
  -8   2  13      126.22      133.92      5.80 o 
  -7   2  13       35.92       37.90      4.67 o 
  -6   2  13       14.01       17.61      5.04 o 
  -5   2  13       48.68       30.72      5.75 o 
  -4   2  13       10.52        8.95      4.77 o 
  -3   2  13        0.02       -1.48      4.54 o 
  -2   2  13      246.90      289.06     12.23 o 
  -1   2  13     1124.88     1087.32     21.84 o 
   0   2  13       43.57       38.25      7.30 o 
   1   2  13     1437.28     1428.28     27.16 o 
   2   2  13      408.60      402.65     14.21 o 
   3   2  13        4.79        9.60      5.66 o 
   4   2  13       92.30      100.34      9.42 o 
   5   2  13     2446.81     2501.25     37.56 o 
   6   2  13       75.86       68.59     16.27 o 
   7   2  13        0.48        6.58     10.46 o 
   8   2  13       50.84       33.44     14.46 o 
   9   2  13       41.53       42.00     15.88 o 
  10   2  13      366.21      373.28     26.42 o 
  11   2  13        1.92        4.67     11.58 o 
  12   2  13      265.36      270.58     27.09 o 
  13   2  13       82.13       39.81     18.86 o 
  14   2  13      195.46      240.50     27.50 o 
  15   2  13       42.52       35.30     17.33 o 
  16   2  13      105.18      120.26     25.81 o 
  17   2  13       36.67       24.11     11.00 o 
  18   2  13        1.14       -0.98      7.93 o 
  19   2  13       83.28       87.60     39.31 o 
 -21   3  13       18.05       14.15     28.97 o 
 -20   3  13        1.80       23.36     30.77 o 
 -19   3  13      172.41      168.55     42.70 o 
 -18   3  13       17.82       16.77     12.92 o 
 -17   3  13       87.14       60.97     15.52 o 
 -16   3  13        1.02        4.55     14.11 o 
 -15   3  13      563.69      665.52     59.30 o 
 -14   3  13        0.08      -10.11     23.13 o 
 -13   3  13      687.13      793.10     60.87 o 
 -12   3  13       17.38       20.10     18.46 o 
 -11   3  13        0.76        2.24     14.41 o 
 -10   3  13      101.76      114.42     13.63 o 
  -9   3  13      230.71      244.15      8.38 o 
  -8   3  13       73.55       79.39      7.37 o 
  -7   3  13        6.83        9.15      5.56 o 
  -6   3  13        1.12        4.37      4.75 o 
  -5   3  13      626.70      708.39     17.78 o 
  -4   3  13        4.97        4.97      5.39 o 
  -3   3  13      401.96      405.42     13.21 o 
  -2   3  13      134.17      143.00     10.32 o 
  -1   3  13     2876.49     2945.97     43.16 o 
   0   3  13      285.07      293.39     13.37 o 
   1   3  13       63.64       53.27      8.91 o 
   2   3  13       57.65       57.59      8.73 o 
   3   3  13       89.52       74.64     13.90 o 
   4   3  13      118.78      110.91     14.88 o 
   5   3  13      289.80      284.26     19.06 o 
   6   3  13       32.39       27.20     14.05 o 
   7   3  13       29.00       43.21     15.69 o 
   8   3  13      598.53      598.17     33.43 o 
   9   3  13      360.39      329.23     26.65 o 
  10   3  13      145.83      106.61     20.07 o 
  11   3  13        0.82        6.07     12.47 o 
  12   3  13       68.97       64.12     19.02 o 
  13   3  13      248.59      323.15     28.36 o 
  14   3  13       67.31       73.62     21.06 o 
  15   3  13       59.58       48.16     16.92 o 
  16   3  13        3.54        0.37      8.81 o 
  17   3  13       17.96       17.91     14.75 o 
  18   3  13       36.82       31.58     16.05 o 
 -20   4  13        0.01        8.76     27.85 o 
 -19   4  13       67.27       33.97     15.70 o 
 -18   4  13      356.00      550.83     46.63 o 
 -17   4  13        7.49       -2.59      9.26 o 
 -16   4  13      416.54      548.85     42.98 o 
 -15   4  13        2.35        7.90     17.48 o 
 -14   4  13      707.02      809.44     46.69 o 
 -13   4  13       15.32        4.70     14.90 o 
 -12   4  13     2346.82     2964.08     85.55 o 
 -11   4  13       11.90        1.80      3.71 o 
 -10   4  13     4368.77     4939.07    192.90 o 
  -9   4  13      143.69      139.71      9.10 o 
  -8   4  13        5.44        9.97      5.36 o 
  -7   4  13       25.14       20.28      5.04 o 
  -6   4  13      906.26     1071.48     23.63 o 
  -5   4  13        5.53        6.73      4.56 o 
  -4   4  13        2.76        0.16      3.43 o 
  -3   4  13      128.65      138.99      9.17 o 
  -2   4  13     3320.62     3578.12     65.44 o 
  -1   4  13      154.14      170.98     13.73 o 
   0   4  13      155.83      175.17     15.13 o 
   1   4  13       37.28       45.58     12.59 o 
   2   4  13       10.54        8.19     10.53 o 
   3   4  13      111.82      122.41     16.55 o 
   4   4  13      438.97      470.15     24.32 o 
   5   4  13        0.03       -0.55      6.99 o 
   6   4  13        6.38        1.86      8.61 o 
   7   4  13       11.46       15.35     12.24 o 
   8   4  13      162.07      150.09     19.42 o 
   9   4  13       24.39       23.54     13.85 o 
  10   4  13      365.05      300.97     23.66 o 
  11   4  13       68.74       69.85     18.74 o 
  12   4  13        0.01        3.56     12.15 o 
  13   4  13       85.42       97.00     20.32 o 
  14   4  13      937.54     1033.09     41.14 o 
  15   4  13       14.85       15.01     14.67 o 
  16   4  13        2.48       -2.71     11.44 o 
  17   4  13        7.04        8.91     13.89 o 
 -18   5  13        5.21        6.48     11.09 o 
 -17   5  13       27.76        8.32     12.60 o 
 -16   5  13        1.75        4.92     12.19 o 
 -15   5  13       45.25       23.46     33.02 o 
 -14   5  13       30.34       17.25     13.24 o 
 -13   5  13        8.19       11.32     11.83 o 
 -12   5  13       30.23       15.44     11.82 o 
 -11   5  13       34.04       12.15      7.77 o 
 -10   5  13        2.79        1.39      5.04 o 
  -9   5  13        7.29        1.38      6.55 o 
  -8   5  13        0.01        4.11      5.83 o 
  -7   5  13        0.01        1.34      7.86 o 
  -6   5  13       49.69       56.08     13.46 o 
  -5   5  13       21.32       18.99     11.07 o 
  -4   5  13      300.03      364.18     20.99 o 
  -3   5  13      137.86      153.38     23.57 o 
  -2   5  13        0.08        4.49      8.48 o 
  -1   5  13      942.11     1046.00     37.80 o 
   0   5  13      239.79      286.93     19.05 o 
   1   5  13      116.51      122.17     14.77 o 
   2   5  13       71.36       89.22     10.76 o 
   3   5  13      706.07      748.80     20.55 o 
   4   5  13        5.49        7.99     11.30 o 
   5   5  13       61.85       50.44     15.60 o 
   6   5  13       43.25       30.17     14.78 o 
   7   5  13      730.62      782.57     46.59 o 
   8   5  13        0.81        2.01     11.51 o 
   9   5  13        8.89        6.25     12.11 o 
  10   5  13       42.98       42.09     17.00 o 
  11   5  13        1.94        1.88     10.84 o 
  12   5  13       13.98       30.52     17.76 o 
  13   5  13       71.98       76.66     21.83 o 
  14   5  13       28.28       24.62     19.45 o 
  15   5  13       22.73       14.86     22.34 o 
 -15   6  13      102.90      125.33     49.19 o 
 -13   6  13       25.70       37.06     34.14 o 
 -12   6  13       52.41      108.26     40.43 o 
 -11   6  13      312.90      318.44    210.12 o 
 -10   6  13      275.82      484.52    105.90 o 
  -9   6  13       17.54       14.65     12.31 o 
  -8   6  13       24.16       12.55     12.42 o 
  -7   6  13       77.95       42.38     20.87 o 
  -6   6  13        6.39        3.89     10.66 o 
  -5   6  13      357.90      440.69     30.01 o 
  -4   6  13        6.22       -6.14     10.80 o 
  -3   6  13       69.59       44.85     14.86 o 
  -2   6  13        6.75       12.31     11.66 o 
  -1   6  13        5.57       -1.04      8.37 o 
   0   6  13      227.81      284.56     21.25 o 
   1   6  13      101.94       83.51     17.12 o 
   2   6  13      290.44      334.66     20.55 o 
   3   6  13        3.44        0.75      5.54 o 
   4   6  13        4.71        2.55      5.48 o 
   5   6  13        0.07       -1.98      5.05 o 
   6   6  13        9.89        9.27     11.11 o 
   7   6  13       59.97       42.93     21.90 o 
   8   6  13       52.68       57.41     19.57 o 
   9   6  13        7.70       14.62     15.28 o 
  10   6  13        5.39        6.77     14.84 o 
  11   6  13        6.34        0.78     10.81 o 
  12   6  13       13.45       13.21     16.57 o 
 -10   7  13        0.57       10.45     15.65 o 
  -9   7  13        0.18        7.82     16.99 o 
  -8   7  13       16.55        9.17     14.38 o 
  -7   7  13        0.90        2.75     10.04 o 
  -6   7  13       27.89       21.92     14.53 o 
  -5   7  13       47.44       28.17     14.35 o 
  -4   7  13       16.74       67.98     49.90 o 
  -3   7  13      380.05      447.73     29.05 o 
  -2   7  13        0.90        3.04      9.45 o 
  -1   7  13        8.14        2.62      9.60 o 
   0   7  13       48.20       22.62     11.70 o 
   1   7  13       29.44       13.69     12.22 o 
   2   7  13       51.70       32.62     15.27 o 
   3   7  13        4.06        3.33      8.54 o 
   4   7  13      276.76      326.80     37.38 o 
   5   7  13       28.75       17.96     13.82 o 
   6   7  13       92.45       53.83     17.10 o 
   7   7  13       72.79       83.31     21.78 o 
 -21   0  14       78.52       91.19     37.29 o 
 -20   0  14      578.52      886.09     67.83 o 
 -18   0  14      743.95      879.80     64.91 o 
 -17   0  14       10.92       28.53     27.63 o 
 -16   0  14      331.48      400.71     47.62 o 
 -15   0  14        0.01        6.29     20.89 o 
 -14   0  14     1412.07     1613.60     81.53 o 
 -13   0  14       36.90       59.07     33.24 o 
 -12   0  14    12386.95    13190.95    415.08 o 
 -11   0  14     1490.21     1594.29     78.84 o 
 -10   0  14      277.96      333.77     39.98 o 
  -9   0  14       79.67       76.29      4.41 o 
  -8   0  14     1442.31     1340.44     37.05 o 
  -7   0  14      136.25      129.94      8.52 o 
  -6   0  14       97.96      114.95      9.86 o 
  -5   0  14        0.10       -0.03      3.55 o 
  -4   0  14       79.72      160.84     13.59 o 
  -3   0  14       95.05      113.35     13.50 o 
  -2   0  14      475.42      421.77     24.93 o 
  -1   0  14      707.75      700.01     24.92 o 
   0   0  14     4252.06     4374.26     89.08 o 
   1   0  14     1359.20     1424.93     53.46 o 
   2   0  14     4794.60     4731.31     96.17 o 
   3   0  14      254.27      229.54     22.72 o 
   4   0  14     2735.46     2604.07     62.86 o 
   5   0  14     1234.17     1228.17     45.66 o 
   6   0  14      246.41      218.58     23.06 o 
   7   0  14       94.33       69.67     19.01 o 
   8   0  14        8.74        7.43     13.61 o 
   9   0  14        5.75        5.57     14.07 o 
  10   0  14      618.50      599.09     39.57 o 
  11   0  14      139.00       74.65     18.51 o 
  12   0  14     1256.93     1154.68     51.52 o 
  13   0  14       62.21       59.52     23.66 o 
  14   0  14      533.69      724.51     36.26 o 
  15   0  14      171.07      208.35     24.47 o 
  16   0  14        0.70       11.40     13.88 o 
  17   0  14       61.95       22.02     31.33 o 
  18   0  14      388.31      492.80     57.72 o 
  19   0  14       52.11       39.31     32.57 o 
 -22   1  14       61.83       75.24     38.63 o 
 -21   1  14       35.54       48.52     34.37 o 
 -20   1  14       73.92       67.06     26.39 o 
 -19   1  14       41.51       79.36     24.51 o 
 -18   1  14       49.63       62.68     26.55 o 
 -17   1  14       20.88       27.15     19.45 o 
 -16   1  14       36.34       59.85     21.99 o 
 -15   1  14      139.63      187.77     39.53 o 
 -14   1  14      110.35      114.73     25.73 o 
 -13   1  14     1837.43     2083.77     66.68 o 
 -12   1  14     1074.90     1191.67     51.53 o 
 -11   1  14     1030.06      982.12     32.58 o 
 -10   1  14       52.45       51.64      7.33 o 
  -9   1  14      116.02      124.53      9.75 o 
  -8   1  14        6.41        2.88      2.68 o 
  -7   1  14      479.78      487.30     12.05 o 
  -6   1  14      165.94      179.27      9.03 o 
  -5   1  14        0.15        2.72      4.21 o 
  -4   1  14        1.49        0.01      2.19 o 
  -3   1  14     1146.74     1211.58     21.39 o 
  -2   1  14        2.16        2.81      4.93 o 
  -1   1  14      295.31      280.47     11.88 o 
   0   1  14       39.00       34.23      5.75 o 
   1   1  14       70.61       68.14      7.10 o 
   2   1  14      148.98      150.39      9.14 o 
   3   1  14      441.98      462.93     12.99 o 
   4   1  14      610.67      625.13     15.14 o 
   5   1  14     3086.13     2956.88     40.32 o 
   6   1  14       62.95       68.64      7.06 o 
   7   1  14      268.85      250.25     21.44 o 
   8   1  14        2.77       -5.24      8.09 o 
   9   1  14     1087.16     1051.73     36.87 o 
  10   1  14      251.43      224.79     23.70 o 
  11   1  14      136.16      133.76     21.24 o 
  12   1  14        2.96       -0.79     10.31 o 
  13   1  14      438.41      401.43     29.06 o 
  14   1  14      201.15      190.27     24.47 o 
  15   1  14       91.27       79.72     21.39 o 
  16   1  14        3.68        3.49     12.40 o 
  17   1  14        0.04        6.42     14.05 o 
  18   1  14        0.00        3.19     13.12 o 
  19   1  14       17.51        9.16     14.36 o 
 -21   2  14        0.04       13.70     28.75 o 
 -20   2  14      182.51      254.71     48.97 o 
 -19   2  14       92.73      120.73     34.59 o 
 -18   2  14       11.69        2.15     13.70 o 
 -17   2  14      405.60      520.70     38.31 o 
 -16   2  14        0.99       -0.38      4.70 o 
 -15   2  14        1.06       -3.23     13.74 o 
 -14   2  14      224.59      313.23     32.57 o 
 -13   2  14      178.99      396.23    122.86 o 
 -12   2  14      660.72      681.50     31.49 o 
 -11   2  14     2831.89     3108.57     56.36 o 
 -10   2  14       61.65       44.65      9.05 o 
  -9   2  14      964.82      984.03     26.11 o 
  -8   2  14      638.31      684.97     12.86 o 
  -7   2  14      197.39      189.58      7.61 o 
  -6   2  14      232.91      247.81      9.52 o 
  -5   2  14       75.83       71.72      6.94 o 
  -4   2  14      242.76      260.10      9.97 o 
  -3   2  14       16.36       16.58      8.32 o 
  -2   2  14      536.88      572.24     17.40 o 
  -1   2  14       42.18       57.00      8.73 o 
   0   2  14      844.47      826.06     20.56 o 
   1   2  14        1.75       -0.26      3.77 o 
   2   2  14      437.08      438.44     15.69 o 
   3   2  14      600.56      600.24     16.93 o 
   4   2  14      990.39      941.98     20.64 o 
   5   2  14       12.45       14.10      4.71 o 
   6   2  14        3.61        7.87     10.69 o 
   7   2  14       63.31       63.80     15.95 o 
   8   2  14       22.77       33.55     15.01 o 
   9   2  14       74.49       58.69     17.31 o 
  10   2  14       38.84       26.34     15.25 o 
  11   2  14       20.95       18.01     14.72 o 
  12   2  14       22.73       27.51     10.44 o 
  13   2  14      352.28      373.60     29.30 o 
  14   2  14       34.49       41.69     18.28 o 
  15   2  14        1.61        2.46     12.14 o 
  16   2  14      260.48      299.22     31.32 o 
  17   2  14       76.05       91.26     22.72 o 
  18   2  14       11.13       18.26     21.66 o 
 -20   3  14        2.45        9.66     27.40 o 
 -18   3  14       25.66       22.38     11.02 o 
 -17   3  14        0.69        3.24      7.92 o 
 -16   3  14      355.78      374.86     89.74 o 
 -15   3  14       16.51       23.81     27.63 o 
 -14   3  14      545.63      646.21     57.95 o 
 -13   3  14       23.56       10.64      9.92 o 
 -12   3  14     2244.52     2480.96    121.74 o 
 -11   3  14        7.49       13.45      9.92 o 
 -10   3  14     1446.95     1584.35     38.43 o 
  -9   3  14        0.42        7.76      7.05 o 
  -8   3  14       84.19       83.34      7.60 o 
  -7   3  14       21.21       20.79      6.38 o 
  -6   3  14       47.09       31.69      7.58 o 
  -5   3  14       99.05      106.14      9.68 o 
  -4   3  14        3.56        7.64      5.60 o 
  -3   3  14        1.14        4.40      5.72 o 
  -2   3  14       62.19       83.02      9.41 o 
  -1   3  14      577.93      586.57     16.87 o 
   0   3  14      410.92      419.80     15.26 o 
   1   3  14        8.21        4.00      5.84 o 
   2   3  14      970.97      998.51     22.29 o 
   3   3  14       16.86       12.29      5.19 o 
   4   3  14      748.98      701.28     25.66 o 
   5   3  14       81.28       59.18     17.75 o 
   6   3  14      464.42      464.15     27.05 o 
   7   3  14      313.83      343.16     25.37 o 
   8   3  14      888.79      951.99     37.29 o 
   9   3  14      427.70      353.10     27.16 o 
  10   3  14      186.41      182.05     23.09 o 
  11   3  14       66.23       60.15     18.91 o 
  12   3  14     1598.34     1591.82     55.91 o 
  13   3  14        4.32       -5.69     13.76 o 
  14   3  14      889.57      998.61     43.10 o 
  15   3  14        0.01       -3.77     16.09 o 
  16   3  14       77.72       76.57     21.59 o 
  17   3  14       19.24       24.93     18.82 o 
 -19   4  14        1.29       -4.04     15.95 o 
 -18   4  14       70.66       27.41     13.96 o 
 -17   4  14       77.39       26.94     14.47 o 
 -16   4  14       38.75       31.64     22.64 o 
 -15   4  14      235.40      284.48     34.40 o 
 -14   4  14       44.33       41.49     22.00 o 
 -13   4  14      194.82      216.63     30.28 o 
 -12   4  14        7.30       -4.27     14.68 o 
 -11   4  14       56.70       21.56      8.15 o 
 -10   4  14       32.48       25.95      7.05 o 
  -9   4  14       37.00       29.71      7.70 o 
  -8   4  14        4.13        8.43      5.59 o 
  -7   4  14       52.33       53.01      8.54 o 
  -6   4  14        6.63        8.73      6.39 o 
  -5   4  14      120.82      137.74     10.51 o 
  -4   4  14        5.82        9.40      6.29 o 
  -3   4  14        5.79        7.34      5.87 o 
  -2   4  14       42.24       45.20      8.13 o 
  -1   4  14      758.26      750.38     25.42 o 
   0   4  14       17.27       15.83     10.04 o 
   1   4  14       68.24       73.39     16.31 o 
   2   4  14      227.55      246.92     19.26 o 
   3   4  14     1742.56     1834.47     42.68 o 
   4   4  14      102.73       93.76     17.46 o 
   5   4  14       21.36       19.70     12.33 o 
   6   4  14        3.86        8.31     10.88 o 
   7   4  14       81.87       77.97     16.37 o 
   8   4  14        6.84        6.09     11.01 o 
   9   4  14       16.45       16.07     13.23 o 
  10   4  14        9.31        4.68     11.27 o 
  11   4  14       30.67       18.42     14.27 o 
  12   4  14        0.66       -1.08      9.73 o 
  13   4  14      997.34     1135.66     41.15 o 
  14   4  14       75.71       66.08     19.70 o 
  15   4  14        7.87        6.76     13.67 o 
  16   4  14        0.30        1.30     11.07 o 
 -17   5  14        0.04       -1.37      8.51 o 
 -16   5  14       47.16       29.89     20.33 o 
 -15   5  14       36.82       32.70     15.83 o 
 -14   5  14       81.39       84.05     34.59 o 
 -13   5  14       73.36       82.53     29.20 o 
 -12   5  14      205.55      213.07     38.52 o 
 -11   5  14       10.36        4.71      4.65 o 
 -10   5  14       15.94        2.06      6.53 o 
  -9   5  14        5.97        3.46      6.12 o 
  -8   5  14       20.34       17.28      7.00 o 
  -7   5  14      133.92      148.54     21.56 o 
  -6   5  14      155.15      179.84     15.58 o 
  -5   5  14       23.02       19.26     10.31 o 
  -4   5  14        0.19        1.72      4.42 o 
  -3   5  14       49.30       28.70     10.88 o 
  -2   5  14      359.36      408.63     29.60 o 
  -1   5  14        8.73        7.73      6.45 o 
   0   5  14       11.17        9.79      7.40 o 
   1   5  14       55.85       48.91     11.91 o 
   2   5  14        2.09        1.50      8.82 o 
   3   5  14      195.68      212.03     23.38 o 
   4   5  14       29.82       14.14     13.10 o 
   5   5  14       59.55       47.12     16.47 o 
   6   5  14      535.94      580.51     32.73 o 
   7   5  14        7.50        4.27     11.36 o 
   8   5  14      226.43      170.42     29.16 o 
   9   5  14       33.33       35.05     16.13 o 
  10   5  14        2.80       10.42     15.67 o 
  11   5  14        2.80        7.30     13.37 o 
  12   5  14      119.22       91.20     22.30 o 
  13   5  14      112.11      100.71     22.28 o 
  14   5  14        4.24        8.74     14.94 o 
 -14   6  14       42.59       41.10     37.96 o 
 -13   6  14       93.47      150.04     46.27 o 
 -12   6  14        6.08        3.14     22.69 o 
 -11   6  14      567.51      916.64     89.84 o 
 -10   6  14      171.36      149.59    106.24 o 
  -9   6  14      135.78      142.30     58.58 o 
  -8   6  14       43.03       23.85     11.77 o 
  -7   6  14       97.08       86.61     29.14 o 
  -6   6  14       10.83        5.61      9.57 o 
  -5   6  14       52.75       30.55     13.93 o 
  -4   6  14       67.92       51.95     14.21 o 
  -3   6  14        3.97        3.07      8.96 o 
  -2   6  14       11.37        7.90     10.11 o 
  -1   6  14        8.64       14.17     11.57 o 
   0   6  14       80.97       37.47     17.23 o 
   1   6  14      236.84      264.61     42.37 o 
   2   6  14        2.47        3.90      5.86 o 
   3   6  14       50.67       37.66     11.49 o 
   4   6  14        4.22        4.98     12.00 o 
   5   6  14        2.66        4.95     11.75 o 
   6   6  14        0.64        2.70     10.80 o 
   7   6  14       60.87       60.77     19.24 o 
   8   6  14       65.89       67.17     20.05 o 
   9   6  14        0.02       -3.73     12.56 o 
  10   6  14       42.66       40.27     19.23 o 
  11   6  14       33.28       25.94     18.49 o 
  -9   7  14        3.21       -2.93     11.32 o 
  -8   7  14        2.87        6.23     12.76 o 
  -7   7  14       39.73       15.94     12.57 o 
  -6   7  14        0.07        6.08     11.40 o 
  -5   7  14      103.88       79.14     21.69 o 
  -4   7  14      184.79      192.60     41.72 o 
  -3   7  14      949.38     1274.93     70.51 o 
  -2   7  14      242.92      336.48     25.22 o 
  -1   7  14      128.42      136.33     25.06 o 
   0   7  14        3.49        2.54      6.77 o 
   1   7  14      146.88      121.89     29.40 o 
   2   7  14       32.22       14.15      8.90 o 
   3   7  14       11.39        5.04      9.68 o 
   4   7  14       41.27       44.48     15.80 o 
   5   7  14      134.49      182.41     50.02 o 
   6   7  14       15.49        6.40     14.74 o 
 -22   1  15       70.48       67.16     39.53 o 
 -21   1  15      204.98      311.76     53.23 o 
 -20   1  15        4.16       -4.22     16.18 o 
 -19   1  15        0.84        0.46     11.67 o 
 -18   1  15       91.95      179.91     42.00 o 
 -17   1  15       31.32       57.06     23.03 o 
 -16   1  15        0.29       -3.34     14.29 o 
 -15   1  15       12.99       22.09     18.58 o 
 -14   1  15     1123.37     1251.31     52.81 o 
 -13   1  15      157.74      158.25     27.79 o 
 -12   1  15     3684.59     4065.52    104.82 o 
 -11   1  15     1103.12      991.86     59.00 o 
 -10   1  15      176.46      168.66     15.09 o 
  -9   1  15       41.71       31.87      7.90 o 
  -8   1  15       18.43       18.17      4.17 o 
  -7   1  15        3.85        1.70      3.55 o 
  -6   1  15      319.61      364.86     12.35 o 
  -5   1  15      159.13      170.34      9.83 o 
  -4   1  15       27.73       29.53      6.27 o 
  -3   1  15        0.88        0.22      4.34 o 
  -2   1  15     1502.21     1509.02     26.44 o 
  -1   1  15       28.07       22.75      7.10 o 
   0   1  15      898.82      833.13     18.60 o 
   1   1  15      485.07      466.74     12.77 o 
   2   1  15      378.25      344.74     12.28 o 
   3   1  15      292.00      258.50     11.98 o 
   4   1  15        1.70        6.16      5.76 o 
   5   1  15      102.34      115.42      9.60 o 
   6   1  15        9.52        5.05      5.37 o 
   7   1  15       52.62       46.17      6.95 o 
   8   1  15      766.70      625.57     25.38 o 
   9   1  15      305.93      254.25     26.23 o 
  10   1  15     4175.64     3868.09     82.88 o 
  11   1  15      742.88      711.32     34.94 o 
  12   1  15      179.08      126.55     17.51 o 
  13   1  15       16.62        8.52     13.67 o 
  14   1  15      106.52       81.56     20.68 o 
  15   1  15        1.41        0.02      9.37 o 
  16   1  15       59.75      133.23     55.12 o 
  17   1  15       21.81       32.72     19.13 o 
  18   1  15       37.72       42.46     23.42 o 
 -21   2  15      106.78       89.17     57.72 o 
 -20   2  15      196.30      270.43     51.21 o 
 -19   2  15       11.49       29.29     21.64 o 
 -18   2  15        0.06       -3.59     21.11 o 
 -17   2  15      222.50      291.26     33.81 o 
 -16   2  15       57.31       55.47     22.54 o 
 -15   2  15       10.52        5.11      5.98 o 
 -14   2  15      145.65      123.74     23.51 o 
 -13   2  15      317.16      336.88     21.56 o 
 -12   2  15      758.28      722.07     44.48 o 
 -11   2  15      174.21      298.58     80.38 o 
 -10   2  15       30.66       23.54      8.51 o 
  -9   2  15     1684.02     1816.41     39.66 o 
  -8   2  15       87.41       83.14      5.90 o 
  -7   2  15       19.08       27.15      5.41 o 
  -6   2  15      530.80      587.07     13.84 o 
  -5   2  15       32.55       44.63      7.41 o 
  -4   2  15       23.24       17.51      5.86 o 
  -3   2  15      868.61      953.71     22.40 o 
  -2   2  15      101.18      120.16     12.16 o 
  -1   2  15       12.83       15.15      7.34 o 
   0   2  15      913.97      914.52     23.22 o 
   1   2  15       63.50       77.11     11.57 o 
   2   2  15     1171.01     1222.02     28.04 o 
   3   2  15     3084.24     3081.48     50.82 o 
   4   2  15       52.91       58.09      9.37 o 
   5   2  15     1361.70     1377.03     27.10 o 
   6   2  15      437.73      462.10     26.35 o 
   7   2  15        8.75        5.50     11.06 o 
   8   2  15       30.00       39.96     15.67 o 
   9   2  15        1.13       11.57     13.17 o 
  10   2  15       21.37       13.14     13.95 o 
  11   2  15       47.35       56.86     18.40 o 
  12   2  15      244.18      209.15     25.79 o 
  13   2  15        6.58       16.91     15.72 o 
  14   2  15      190.63      213.38     26.36 o 
  15   2  15        2.49        0.67     13.34 o 
  16   2  15       75.04       79.36     22.45 o 
  17   2  15       58.73       50.80     26.60 o 
  18   2  15       87.27      111.54     30.73 o 
 -20   3  15       13.20        6.29     26.95 o 
 -19   3  15       25.74       20.89     30.77 o 
 -18   3  15        3.16       13.37     18.48 o 
 -17   3  15      121.93      106.69     45.90 o 
 -16   3  15        0.38        7.46      7.28 o 
 -15   3  15       78.01       41.83      9.30 o 
 -14   3  15       12.33       46.96     17.15 o 
 -13   3  15       30.80      204.69    119.61 o 
 -12   3  15      708.18      748.02     47.16 o 
 -11   3  15      667.99      722.32     31.31 o 
 -10   3  15       96.24       98.65     14.50 o 
  -9   3  15        3.38        3.45      3.34 o 
  -8   3  15       50.44       49.94      6.39 o 
  -7   3  15        0.00        1.72      5.38 o 
  -6   3  15       82.21       76.68     10.57 o 
  -5   3  15      566.75      636.37     17.08 o 
  -4   3  15      162.64      185.67     10.14 o 
  -3   3  15      185.82      159.12     11.39 o 
  -2   3  15      184.82      185.08     13.75 o 
  -1   3  15       57.73       57.87     10.15 o 
   0   3  15      437.04      456.99     17.05 o 
   1   3  15      282.06      324.21     14.44 o 
   2   3  15       28.45       33.24      8.32 o 
   3   3  15      240.97      256.07     11.04 o 
   4   3  15      218.09      213.45     21.85 o 
   5   3  15      362.84      412.65     26.23 o 
   6   3  15       79.18       67.05     17.23 o 
   7   3  15       78.64       74.56     18.35 o 
   8   3  15      232.29      207.76     23.23 o 
   9   3  15       44.14       57.81     18.22 o 
  10   3  15        1.26        2.23     11.71 o 
  11   3  15      452.16      435.10     30.42 o 
  12   3  15       28.10       23.15     17.26 o 
  13   3  15      207.56      225.13     27.85 o 
  14   3  15        3.21        4.73     13.89 o 
  15   3  15      238.19      246.01     29.50 o 
  16   3  15       13.70       16.46     18.24 o 
  17   3  15       46.49       67.16     40.21 o 
 -18   4  15      297.76      236.78    151.95 o 
 -17   4  15        0.52        1.28      9.19 o 
 -16   4  15      291.28      272.12     74.57 o 
 -15   4  15        0.16       -0.57      7.95 o 
 -14   4  15      123.11       80.19     34.14 o 
 -13   4  15      317.79      337.37     46.94 o 
 -12   4  15      505.64      605.46     50.76 o 
 -11   4  15      103.23       74.52     16.54 o 
 -10   4  15     1509.66     1722.04     95.52 o 
  -9   4  15      158.17      188.55     11.89 o 
  -8   4  15        8.80        6.93      5.33 o 
  -7   4  15        2.10        2.96      5.15 o 
  -6   4  15       62.44       58.30      8.15 o 
  -5   4  15       13.30       14.49      6.78 o 
  -4   4  15      212.22      212.86     13.29 o 
  -3   4  15        1.77       -0.53      5.19 o 
  -2   4  15      141.29      153.42     16.26 o 
  -1   4  15        0.57       -2.55      5.11 o 
   0   4  15      736.19      778.85     25.36 o 
   1   4  15       34.84       35.16     13.08 o 
   2   4  15     1161.85     1248.70     34.27 o 
   3   4  15        0.03       -6.26     12.11 o 
   4   4  15     3879.53     4117.32    141.12 o 
   5   4  15      146.78      163.00     19.03 o 
   6   4  15      154.23      173.81     19.30 o 
   7   4  15       25.06       19.27     13.03 o 
   8   4  15       14.56       16.14     13.06 o 
   9   4  15       36.92       32.99     15.05 o 
  10   4  15      379.59      418.14     26.96 o 
  11   4  15       16.80       17.59     14.75 o 
  12   4  15      172.58      186.56     23.69 o 
  13   4  15       71.76       70.08     20.27 o 
  14   4  15       15.06       19.80     16.18 o 
  15   4  15        8.48        7.81     14.34 o 
 -16   5  15       24.28       17.25     16.62 o 
 -15   5  15      397.70      501.35     51.55 o 
 -14   5  15       56.46       61.29     34.59 o 
 -13   5  15      212.95      245.96     44.14 o 
 -12   5  15        8.36       18.78     10.82 o 
 -11   5  15      225.23      271.70     29.19 o 
 -10   5  15      117.55      109.44     19.50 o 
  -9   5  15      520.16      555.54     21.21 o 
  -8   5  15        5.00        1.70      4.49 o 
  -7   5  15      431.59      517.86     26.15 o 
  -6   5  15      137.54      158.95     17.01 o 
  -5   5  15      148.29      154.64     13.10 o 
  -4   5  15        2.17        0.87      5.68 o 
  -3   5  15      263.53      298.09     16.34 o 
  -2   5  15       47.48       42.09     10.02 o 
  -1   5  15      133.93      176.24     13.26 o 
   0   5  15       39.56       30.80     12.48 o 
   1   5  15        0.07       -0.85      7.06 o 
   2   5  15       14.94       13.53     11.86 o 
   3   5  15      473.46      513.74     28.09 o 
   4   5  15       16.28       11.50     12.29 o 
   5   5  15        1.94        9.28     12.82 o 
   6   5  15        0.44        2.44      9.90 o 
   7   5  15        0.64       -1.35      9.70 o 
   8   5  15       43.83       34.34     17.07 o 
   9   5  15        7.72       11.19     13.67 o 
  10   5  15        0.78       -1.13     10.24 o 
  11   5  15        2.13       -3.47     12.38 o 
  12   5  15      106.73       86.79     21.85 o 
  13   5  15       15.22        7.51     14.48 o 
 -13   6  15       38.18       66.04     38.41 o 
 -12   6  15        1.75        4.72     23.81 o 
 -11   6  15        8.49        2.02     19.77 o 
 -10   6  15      171.95       -6.06      6.11 o 
  -9   6  15      551.73      611.02    148.84 o 
  -8   6  15        7.52        8.56     11.47 o 
  -7   6  15       29.01       19.75     11.40 o 
  -6   6  15       39.32       40.47     13.83 o 
  -5   6  15       23.48       16.86      6.94 o 
  -4   6  15       71.98       35.49     13.90 o 
  -3   6  15        7.37        2.11      5.14 o 
  -2   6  15       18.84       14.07      7.51 o 
  -1   6  15        0.13        0.54      4.89 o 
   0   6  15       53.14       60.84     15.22 o 
   1   6  15       80.16       45.86     11.79 o 
   2   6  15        5.02        6.67     12.16 o 
   3   6  15       46.34       36.78     15.78 o 
   4   6  15       47.91       20.17     14.44 o 
   5   6  15       27.61       17.04     14.60 o 
   6   6  15       51.00       35.67     18.06 o 
   7   6  15       31.08       25.52     16.59 o 
   8   6  15       15.65       21.46     16.69 o 
   9   6  15       20.90       28.90     19.72 o 
  10   6  15        1.47        1.33     12.64 o 
  -7   7  15        0.00        0.18      8.75 o 
  -6   7  15       72.99       51.31     17.27 o 
  -5   7  15       46.94       31.03     17.19 o 
  -4   7  15        0.25       -6.79     12.70 o 
  -3   7  15      203.57      211.54     51.26 o 
  -2   7  15      236.72      294.33     45.88 o 
  -1   7  15        1.66        2.62      6.36 o 
   0   7  15       23.11       15.84      8.46 o 
   1   7  15       28.73       18.71      8.64 o 
   2   7  15       21.98       19.98     12.95 o 
   3   7  15       25.95       20.55     13.15 o 
   4   7  15       63.51       58.31     20.48 o 
 -20   0  16     1049.30     1574.30     94.79 o 
 -19   0  16       81.75      103.99     40.21 o 
 -18   0  16      119.72      170.70     43.13 o 
 -17   0  16       55.28       75.02     35.04 o 
 -16   0  16     1109.33     1339.35     79.06 o 
 -15   0  16      484.00      507.40     54.81 o 
 -14   0  16     1582.20     1672.68     86.70 o 
 -13   0  16       26.09        6.29     22.46 o 
 -12   0  16      640.32      785.91     60.20 o 
 -11   0  16       24.25       28.53     26.73 o 
 -10   0  16      536.35      551.42     50.09 o 
  -9   0  16      413.29      432.51     18.00 o 
  -8   0  16     2775.56     2861.91     46.51 o 
  -7   0  16      471.27      514.94     17.46 o 
  -6   0  16      911.88     1032.31     24.22 o 
  -5   0  16      129.86      148.00     12.51 o 
  -4   0  16      762.32      845.79     28.11 o 
  -3   0  16      133.72      160.93     17.45 o 
  -2   0  16     2593.35     2759.70     57.08 o 
  -1   0  16      331.07      344.18     21.48 o 
   0   0  16        3.06        2.47      7.69 o 
   1   0  16      296.09      349.25     31.33 o 
   2   0  16    10573.55    11197.67    238.06 o 
   3   0  16      138.72      113.30     20.89 o 
   4   0  16    12720.53    12982.59    279.13 o 
   5   0  16      462.20      454.34     32.00 o 
   6   0  16     1671.88     1621.40     54.24 o 
   7   0  16       20.45       26.92     18.00 o 
   8   0  16       88.30       70.51     25.42 o 
   9   0  16       17.42       16.91     20.78 o 
  10   0  16      200.76      182.91     34.53 o 
  11   0  16       26.00       15.13      7.34 o 
  12   0  16      741.31      687.22     43.97 o 
  13   0  16       69.65      108.52     27.18 o 
  14   0  16      475.00      578.93     34.62 o 
  15   0  16        2.81        6.45     13.59 o 
  16   0  16       16.91       -4.52     13.75 o 
  17   0  16        0.66      -23.13     30.55 o 
  18   0  16        0.02       -4.94     24.26 o 
 -21   1  16       92.06       61.54     39.76 o 
 -20   1  16       78.60      115.70     34.76 o 
 -19   1  16       32.31       21.31     21.11 o 
 -18   1  16       10.72       20.77     20.01 o 
 -17   1  16        0.62        2.56     14.53 o 
 -16   1  16       14.57       22.91     20.01 o 
 -15   1  16        0.01        6.83     15.80 o 
 -14   1  16       43.29       56.02     23.02 o 
 -13   1  16        0.22       -1.67     12.86 o 
 -12   1  16        5.18        0.44      3.05 o 
 -11   1  16      782.86      645.74     61.66 o 
 -10   1  16       14.52       14.75      6.38 o 
  -9   1  16      363.92      391.34     15.83 o 
  -8   1  16        0.22        0.35      2.72 o 
  -7   1  16        6.74        7.38      5.32 o 
  -6   1  16       32.89       29.94      6.77 o 
  -5   1  16      129.78      134.38      9.16 o 
  -4   1  16        8.30        8.86      5.70 o 
  -3   1  16       68.52       93.67      9.96 o 
  -2   1  16       41.05       40.59      8.49 o 
  -1   1  16      613.70      600.29     17.51 o 
   0   1  16       36.51       22.70      7.70 o 
   1   1  16      154.56      134.84      8.86 o 
   2   1  16        5.31        5.94      5.21 o 
   3   1  16        7.28       10.26      6.54 o 
   4   1  16      130.76      114.17     10.45 o 
   5   1  16       12.48        6.75      6.54 o 
   6   1  16       93.39       78.97     10.41 o 
   7   1  16        2.17        1.11      4.00 o 
   8   1  16       26.68       11.54      4.36 o 
   9   1  16      240.71      230.95     23.75 o 
  10   1  16      805.85      749.06     42.24 o 
  11   1  16      226.09      195.74     24.00 o 
  12   1  16        0.39        0.92      4.01 o 
  13   1  16        9.41        0.57      4.87 o 
  14   1  16       46.23       35.92     18.30 o 
  15   1  16       29.75       30.85     18.24 o 
  16   1  16        0.04        7.07     14.68 o 
  17   1  16      164.23      215.33     29.61 o 
 -20   2  16       53.82       56.60     38.18 o 
 -19   2  16      344.34      573.21     60.20 o 
 -18   2  16       32.66       30.59     22.17 o 
 -17   2  16       81.26       89.53     33.69 o 
 -16   2  16       23.76       34.37     21.20 o 
 -15   2  16       97.22      114.80     26.59 o 
 -14   2  16       42.16       15.75      6.78 o 
 -13   2  16      135.92      106.96     25.77 o 
 -12   2  16     1639.32     1580.51    250.44 o 
 -11   2  16      152.17      141.59     11.77 o 
 -10   2  16       82.36       68.34     10.31 o 
  -9   2  16       52.18       39.80     11.59 o 
  -8   2  16      293.12      300.92      8.80 o 
  -7   2  16      105.07      105.59      8.13 o 
  -6   2  16       22.69       26.80      6.10 o 
  -5   2  16      142.52      123.38      9.79 o 
  -4   2  16      164.50      171.74     13.13 o 
  -3   2  16      238.10      255.74     12.90 o 
  -2   2  16       88.76       99.65     12.29 o 
  -1   2  16      593.77      612.72     20.19 o 
   0   2  16       52.30       57.12     10.09 o 
   1   2  16      197.72      202.07     13.60 o 
   2   2  16      135.19      122.95     15.75 o 
   3   2  16     3603.29     3649.93     58.51 o 
   4   2  16        1.18        1.59      6.49 o 
   5   2  16     4609.37     4691.46     71.98 o 
   6   2  16       88.43       91.08      8.75 o 
   7   2  16       37.55       34.91     15.15 o 
   8   2  16        0.44        2.40     10.19 o 
   9   2  16       27.35       40.29     20.14 o 
  10   2  16       80.30       79.56     19.73 o 
  11   2  16        6.08       -0.47      9.42 o 
  12   2  16      122.47      136.42     23.33 o 
  13   2  16       33.99       27.35     17.67 o 
  14   2  16       71.05       64.87     21.13 o 
  15   2  16       46.28       57.41     26.19 o 
  16   2  16       91.76      106.41     31.20 o 
  17   2  16        6.63        2.80     14.12 o 
 -19   3  16       25.62       16.17     30.32 o 
 -18   3  16       91.03       75.47     38.86 o 
 -17   3  16       13.65       14.15     19.46 o 
 -16   3  16        0.58        0.46      5.23 o 
 -15   3  16        1.25       12.87      8.18 o 
 -14   3  16       38.80       29.87     10.28 o 
 -13   3  16      108.23       67.75     36.09 o 
 -12   3  16      167.15      114.80     19.75 o 
 -11   3  16      582.98      544.36     44.87 o 
 -10   3  16      225.12      203.40     15.78 o 
  -9   3  16        0.08        0.50      2.37 o 
  -8   3  16       64.70       72.09      7.61 o 
  -7   3  16        0.10        1.71      4.47 o 
  -6   3  16       41.08       38.10      7.40 o 
  -5   3  16       92.48      104.08     11.19 o 
  -4   3  16       27.84       24.17      8.11 o 
  -3   3  16      426.97      411.01     14.69 o 
  -2   3  16      181.54      184.85     15.95 o 
  -1   3  16      341.81      357.20     15.04 o 
   0   3  16      544.45      557.30     17.29 o 
   1   3  16        3.46        1.92      5.77 o 
   2   3  16      356.44      374.04     15.36 o 
   3   3  16      351.61      348.24     15.66 o 
   4   3  16      461.83      499.67     36.30 o 
   5   3  16       84.19       62.43     18.85 o 
   6   3  16       68.00       72.93     18.01 o 
   7   3  16       86.64       65.11     19.73 o 
   8   3  16       53.86       32.45     16.27 o 
   9   3  16       36.76       33.10     16.77 o 
  10   3  16        6.62        9.53     14.14 o 
  11   3  16        9.68        1.22     10.59 o 
  12   3  16      716.25      765.54     39.35 o 
  13   3  16       86.57       73.12     22.09 o 
  14   3  16      268.91      306.46     38.34 o 
  15   3  16       10.72       11.03     16.91 o 
  16   3  16       26.91       43.76     19.19 o 
 -18   4  16        7.41       10.33     28.08 o 
 -17   4  16       10.05      111.14     62.10 o 
 -16   4  16        7.55        2.77      6.58 o 
 -15   4  16       73.18      114.16     50.87 o 
 -14   4  16       52.65       32.41     10.18 o 
 -13   4  16      545.97      861.14     52.63 o 
 -12   4  16       49.57      125.02     60.54 o 
 -11   4  16      225.18      431.51     63.31 o 
 -10   4  16        0.24        0.36      4.00 o 
  -9   4  16      121.31      165.21     45.62 o 
  -8   4  16       77.39       78.30      9.06 o 
  -7   4  16      760.30      839.77     20.80 o 
  -6   4  16       41.81       45.83      8.24 o 
  -5   4  16        1.84       -1.81      4.79 o 
  -4   4  16       11.08        7.76      7.66 o 
  -3   4  16      195.33      211.35     22.91 o 
  -2   4  16      114.71      113.89     12.23 o 
  -1   4  16      316.26      341.35     14.70 o 
   0   4  16      137.71      145.58      9.44 o 
   1   4  16      341.16      366.99     29.72 o 
   2   4  16      208.10      218.79     22.14 o 
   3   4  16       35.83       38.95     13.74 o 
   4   4  16        7.11        4.93     10.07 o 
   5   4  16       20.62       20.14     12.87 o 
   6   4  16        0.06        1.84      9.54 o 
   7   4  16       91.87       58.67     16.25 o 
   8   4  16       13.22       12.62     12.64 o 
   9   4  16       40.70       41.47     16.08 o 
  10   4  16        2.36       -0.19      7.19 o 
  11   4  16       76.47       83.79     22.21 o 
  12   4  16       68.72       75.45     20.57 o 
  13   4  16      102.26       83.78     21.27 o 
  14   4  16        2.02       -0.99     11.40 o 
 -15   5  16       40.14       20.44     17.52 o 
 -14   5  16       52.88       31.68     25.83 o 
 -13   5  16        0.82        4.69     10.63 o 
 -12   5  16      254.64      297.67     32.49 o 
 -11   5  16       21.56       20.98     11.08 o 
 -10   5  16       89.14       93.21     19.09 o 
  -9   5  16      224.01      205.93     23.67 o 
  -8   5  16       15.93       13.91      6.55 o 
  -7   5  16       36.52       38.96      7.87 o 
  -6   5  16      320.06      378.15     21.98 o 
  -5   5  16       37.53       37.05      9.68 o 
  -4   5  16     1288.63     1436.95     51.49 o 
  -3   5  16        0.20        2.71      8.81 o 
  -2   5  16      312.12      357.45     24.82 o 
  -1   5  16       16.22       12.94     11.14 o 
   0   5  16       43.94       35.73     13.64 o 
   1   5  16       37.92       40.50     14.42 o 
   2   5  16      408.75      487.29     27.23 o 
   3   5  16       15.81        8.07     11.96 o 
   4   5  16      305.50      327.42     23.45 o 
   5   5  16       69.63       63.50     18.38 o 
   6   5  16        1.87        3.22     10.63 o 
   7   5  16       41.13       36.46     16.06 o 
   8   5  16      122.82      110.86     31.74 o 
   9   5  16       42.74       44.98     17.85 o 
  10   5  16       33.70       41.72     18.23 o 
  11   5  16       43.39       26.06     17.62 o 
  12   5  16      274.98      328.07     29.94 o 
 -12   6  16        2.34        3.82     23.13 o 
 -11   6  16        4.69      124.15     92.20 o 
 -10   6  16      359.65      428.28     90.89 o 
  -9   6  16      192.98      122.05     50.70 o 
  -8   6  16        1.88       66.44     46.64 o 
  -7   6  16      104.21      116.80     25.88 o 
  -6   6  16      247.19      282.34     22.12 o 
  -5   6  16       99.27      116.96     16.30 o 
  -4   6  16       24.81       27.48     11.26 o 
  -3   6  16       47.49       41.12     11.90 o 
  -2   6  16        5.25        2.24      6.97 o 
  -1   6  16        2.01        0.95      4.40 o 
   0   6  16        3.77       -0.24      5.99 o 
   1   6  16      180.14      183.48     32.39 o 
   2   6  16       30.20       28.70     14.65 o 
   3   6  16       12.62        3.42     10.83 o 
   4   6  16      142.91       83.81     28.11 o 
   5   6  16      165.74      215.12     40.23 o 
   6   6  16        0.97       -1.96     12.34 o 
   7   6  16       40.53       36.99     18.20 o 
   8   6  16       34.71       19.54     16.82 o 
  -4   7  16       58.73       38.33     10.65 o 
  -3   7  16       44.41       45.64     11.91 o 
  -2   7  16       57.19       56.06     13.04 o 
  -1   7  16       57.43       60.34     16.64 o 
   0   7  16       16.08        6.71      9.75 o 
   1   7  16       64.94       32.29     21.05 o 
 -20   1  17        0.94       14.15     30.77 o 
 -19   1  17       11.44       15.79     23.97 o 
 -18   1  17       98.92      143.05     30.34 o 
 -17   1  17        7.79       20.41     20.80 o 
 -16   1  17       97.38      128.84     28.91 o 
 -15   1  17       12.57       15.64     19.14 o 
 -14   1  17        5.64        4.56     15.56 o 
 -13   1  17       31.63       41.66     21.52 o 
 -12   1  17      667.60      707.01     42.06 o 
 -11   1  17        5.82        2.93      4.20 o 
 -10   1  17      132.03      104.85      9.30 o 
  -9   1  17      196.95      193.08     13.54 o 
  -8   1  17       27.89       22.18      5.83 o 
  -7   1  17       25.04       18.41      6.58 o 
  -6   1  17      571.41      600.41     17.04 o 
  -5   1  17       58.84       38.52      8.60 o 
  -4   1  17      315.12      359.02     14.72 o 
  -3   1  17      390.02      391.62     15.46 o 
  -2   1  17      973.68      876.44     23.93 o 
  -1   1  17      786.06      774.84     21.01 o 
   0   1  17     2187.74     2155.75     38.13 o 
   1   1  17      188.10      191.23     12.77 o 
   2   1  17     1564.77     1661.94     34.62 o 
   3   1  17      164.88      174.28     12.70 o 
   4   1  17     3220.35     3261.61     55.02 o 
   5   1  17     1103.70     1134.53     27.14 o 
   6   1  17      174.16      162.19     16.02 o 
   7   1  17      238.95      255.45     13.68 o 
   8   1  17        2.60        1.09      5.74 o 
   9   1  17      205.53      191.36     22.69 o 
  10   1  17      584.58      591.44     32.27 o 
  11   1  17      136.29      119.29     21.60 o 
  12   1  17       31.80       10.89      7.98 o 
  13   1  17        5.68        2.10      6.11 o 
  14   1  17       15.63       14.54     16.36 o 
  15   1  17        8.03       -5.79     18.42 o 
  16   1  17        3.97        5.62     29.42 o 
 -20   2  17        0.11        7.41     27.40 o 
 -19   2  17      204.95      335.34     56.15 o 
 -18   2  17      123.26      135.59     38.97 o 
 -17   2  17      135.78      139.83     36.05 o 
 -16   2  17        0.10        6.29     16.60 o 
 -15   2  17      141.80      209.74     31.51 o 
 -14   2  17        3.93        2.77      4.16 o 
 -13   2  17      151.99       81.90     18.60 o 
 -12   2  17      649.37      585.96     52.64 o 
 -11   2  17      660.08      653.90     60.29 o 
 -10   2  17      261.97      248.64     22.50 o 
  -9   2  17       80.00       92.55     16.68 o 
  -8   2  17      478.67      517.26     12.22 o 
  -7   2  17       80.18       71.11      7.25 o 
  -6   2  17       11.99        7.75      5.51 o 
  -5   2  17       24.38       19.93      6.87 o 
  -4   2  17      779.43      842.41     19.50 o 
  -3   2  17        1.24        0.43      4.50 o 
  -2   2  17       80.98       90.93     11.82 o 
  -1   2  17      325.61      331.48     15.71 o 
   0   2  17      434.57      465.33     18.80 o 
   1   2  17       50.54       42.21     10.83 o 
   2   2  17      123.18      137.03     13.91 o 
   3   2  17     2994.17     3050.87     53.18 o 
   4   2  17      135.18      141.42     12.07 o 
   5   2  17     1661.41     1731.16     34.71 o 
   6   2  17       15.03        5.43      5.04 o 
   7   2  17      354.49      420.63     32.47 o 
   8   2  17       88.99       69.34     17.96 o 
   9   2  17        5.53       -0.71      8.90 o 
  10   2  17        0.09       -1.81     10.71 o 
  11   2  17        0.00       10.43     14.52 o 
  12   2  17       75.38       73.47     21.06 o 
  13   2  17        2.12        6.24     14.25 o 
  14   2  17       86.43      240.80     95.68 o 
  15   2  17       69.75       72.84     28.80 o 
  16   2  17       22.90       21.54     23.72 o 
 -19   3  17       22.05       30.55     34.81 o 
 -18   3  17       14.20       37.51     35.49 o 
 -17   3  17       17.68       19.76     21.60 o 
 -16   3  17       53.33       54.89     24.69 o 
 -15   3  17       17.82      128.55     38.03 o 
 -14   3  17       36.98       14.85      8.65 o 
 -13   3  17       12.47       22.67     14.72 o 
 -12   3  17       17.68       20.23     18.22 o 
 -11   3  17      254.10      223.56     42.00 o 
 -10   3  17       79.62       63.04     12.48 o 
  -9   3  17        7.85       12.05      4.14 o 
  -8   3  17       35.67       31.01      6.14 o 
  -7   3  17       13.27       16.45      6.08 o 
  -6   3  17        6.60        8.61      5.74 o 
  -5   3  17       66.94       55.33      8.77 o 
  -4   3  17      323.13      333.06     14.71 o 
  -3   3  17      347.19      329.25     14.74 o 
  -2   3  17      620.25      642.80     17.14 o 
  -1   3  17       88.87      101.19     11.48 o 
   0   3  17       29.45       30.40      9.13 o 
   1   3  17      704.99      760.79     20.46 o 
   2   3  17      200.83      202.28     13.16 o 
   3   3  17      177.57      164.14     18.84 o 
   4   3  17      236.66      257.15     20.61 o 
   5   3  17      156.03      143.81     22.86 o 
   6   3  17        3.90        2.85     11.66 o 
   7   3  17       22.24       10.89     13.44 o 
   8   3  17       12.39        7.10     13.05 o 
   9   3  17        2.22        3.62     15.22 o 
  10   3  17       77.87       65.36     20.70 o 
  11   3  17     1808.43     1990.82     86.90 o 
  12   3  17        6.90        5.51     14.40 o 
  13   3  17       17.25        5.07     14.57 o 
  14   3  17        4.18       14.23     17.51 o 
  15   3  17       74.69       46.27     40.88 o 
 -17   4  17        1.07        8.76     26.28 o 
 -16   4  17      237.28      150.66     71.72 o 
 -15   4  17       16.09        5.43      6.82 o 
 -14   4  17      112.25       96.99     23.23 o 
 -13   4  17       57.69       24.98     10.39 o 
 -12   4  17     1129.86     1018.70    221.69 o 
 -11   4  17      110.91       54.94     23.90 o 
 -10   4  17      224.92      181.03     28.34 o 
  -9   4  17       14.93       15.67      5.74 o 
  -8   4  17       11.30        5.62      5.56 o 
  -7   4  17       71.92       81.24     10.18 o 
  -6   4  17     1081.23     1299.61     36.34 o 
  -5   4  17      131.88      156.05     15.10 o 
  -4   4  17      141.33      150.53     12.45 o 
  -3   4  17       85.81       81.08     11.90 o 
  -2   4  17     1001.35     1094.32     26.87 o 
  -1   4  17        0.22        5.53      6.56 o 
   0   4  17      653.64      714.97     25.76 o 
   1   4  17       31.75       34.26     13.27 o 
   2   4  17       62.71       46.84     14.71 o 
   3   4  17       44.05       36.69     14.46 o 
   4   4  17      395.28      426.96     23.97 o 
   5   4  17       87.96      102.32     26.94 o 
   6   4  17      939.35     1102.46     69.41 o 
   7   4  17      142.67      173.39     32.00 o 
   8   4  17       66.94       59.21     17.13 o 
   9   4  17       12.78        8.36     12.61 o 
  10   4  17      108.18       90.31     20.88 o 
  11   4  17       12.21       10.55     14.41 o 
  12   4  17      220.22      223.38     26.14 o 
  13   4  17        2.77       11.64     15.22 o 
 -14   5  17        0.97       14.04     14.37 o 
 -13   5  17        2.49       13.83     11.82 o 
 -12   5  17        0.58        2.31      9.12 o 
 -11   5  17       10.52       22.25     15.36 o 
 -10   5  17       30.14       13.41     11.37 o 
  -9   5  17      351.70      299.11     14.86 o 
  -8   5  17      137.10      136.53     13.54 o 
  -7   5  17       52.70       40.93      7.91 o 
  -6   5  17      100.28       79.21     16.27 o 
  -5   5  17      186.12      208.37     29.68 o 
  -4   5  17       67.44       91.17     15.33 o 
  -3   5  17      871.85      937.27     49.47 o 
  -2   5  17        0.07       -0.19      6.55 o 
  -1   5  17       75.72       60.66     13.60 o 
   0   5  17        4.67        5.86      9.40 o 
   1   5  17       23.10       20.76     13.17 o 
   2   5  17      181.89      203.94     32.94 o 
   3   5  17      258.08      285.83     43.93 o 
   4   5  17        0.30       -1.13      8.48 o 
   5   5  17      167.13      182.87     33.17 o 
   6   5  17        0.05        2.62     10.67 o 
   7   5  17       36.30       32.49     17.25 o 
   8   5  17        0.13       -2.66     11.16 o 
   9   5  17      116.68      108.75     27.04 o 
  10   5  17       70.95       69.05     21.15 o 
  11   5  17       11.41        5.81     20.00 o 
 -11   6  17       64.42       55.72     24.74 o 
 -10   6  17      257.35      287.39    124.92 o 
  -9   6  17       73.10       80.49     49.78 o 
  -8   6  17      110.62       73.16     26.82 o 
  -7   6  17        3.57        2.36      7.85 o 
  -6   6  17      813.08      984.34     44.96 o 
  -5   6  17       99.88      110.42     14.51 o 
  -4   6  17        0.16        5.99      8.38 o 
  -3   6  17       10.25       12.49     13.13 o 
  -2   6  17       25.74       23.41     13.66 o 
  -1   6  17       34.72       31.35     16.58 o 
   0   6  17        2.92        0.88      6.27 o 
   1   6  17      199.45      208.82     46.52 o 
   2   6  17       31.13       20.98     14.02 o 
   3   6  17      112.98       75.84     19.78 o 
   4   6  17        2.53        4.01     11.98 o 
   5   6  17      201.26      250.86     46.49 o 
   6   6  17        9.26        6.38     14.57 o 
   7   6  17      503.72      649.35     56.05 o 
 -20   0  18      356.71      542.21     67.61 o 
 -19   0  18        2.24       13.93     29.42 o 
 -18   0  18      135.39      226.18     48.97 o 
 -17   0  18      151.03      219.89     47.17 o 
 -16   0  18       72.75      114.78     39.98 o 
 -15   0  18       10.81       15.95     27.40 o 
 -14   0  18        0.20       25.83     29.20 o 
 -13   0  18     1090.73     1313.07     80.41 o 
 -12   0  18     3941.16     4582.96    167.78 o 
 -11   0  18      555.15      623.30     57.05 o 
 -10   0  18      204.78      163.75     32.91 o 
  -9   0  18      217.43      213.56     18.98 o 
  -8   0  18     1395.20     1522.45     36.89 o 
  -7   0  18        0.36        1.03      5.51 o 
  -6   0  18      919.32      841.26     23.70 o 
  -5   0  18        6.11        2.81      6.94 o 
  -4   0  18     1006.79     1028.39     26.26 o 
  -3   0  18       10.14       12.64      8.81 o 
  -2   0  18      271.51      298.89     21.48 o 
  -1   0  18      119.38      106.62     15.70 o 
   0   0  18     2168.79     2220.97     60.44 o 
   1   0  18      409.31      410.89     25.50 o 
   2   0  18      453.03      454.18     42.23 o 
   3   0  18      755.86      746.53     36.34 o 
   4   0  18        8.73       11.76     14.41 o 
   5   0  18      127.30      152.65     23.88 o 
   6   0  18     1328.40     1224.99     48.07 o 
   7   0  18       22.55       10.44     15.32 o 
   8   0  18        9.69        0.17      8.54 o 
   9   0  18       72.27       85.52     23.76 o 
  10   0  18      469.99      462.85     38.28 o 
  11   0  18       24.35       21.21     20.00 o 
  12   0  18      167.46      163.05     34.37 o 
  13   0  18        0.00       -4.07     12.67 o 
  14   0  18      176.14      126.95     49.53 o 
  15   0  18       25.22       16.39     16.70 o 
  16   0  18        7.20       -2.47     23.13 o 
 -20   1  18        1.69       -0.90     21.11 o 
 -19   1  18       19.29       32.96     24.46 o 
 -18   1  18       13.16       20.18     21.83 o 
 -17   1  18       26.29       39.53     24.14 o 
 -16   1  18       13.72       17.41     20.17 o 
 -15   1  18       15.07       21.50     20.17 o 
 -14   1  18        7.81       -1.30     13.57 o 
 -13   1  18       99.70      127.01     27.48 o 
 -12   1  18       52.01       19.50     13.42 o 
 -11   1  18       12.94        9.86      5.38 o 
 -10   1  18        0.01        0.01      3.35 o 
  -9   1  18       20.02       16.26      3.62 o 
  -8   1  18       85.96       81.34      9.95 o 
  -7   1  18      172.43      166.01     10.06 o 
  -6   1  18        0.71        0.92      4.28 o 
  -5   1  18      141.82      110.17     10.31 o 
  -4   1  18       32.70       37.19      7.34 o 
  -3   1  18      425.76      385.29     15.43 o 
  -2   1  18      252.33      247.87     14.39 o 
  -1   1  18        1.29        0.97      6.50 o 
   0   1  18      851.30      876.96     26.34 o 
   1   1  18      173.75      170.59     13.96 o 
   2   1  18      339.17      362.06     17.63 o 
   3   1  18     3663.78     3727.80     63.01 o 
   4   1  18      252.59      225.10     15.74 o 
   5   1  18     2442.64     2548.70     48.64 o 
   6   1  18        0.02        3.05      5.27 o 
   7   1  18      215.38      189.81     13.52 o 
   8   1  18        5.31        0.81      4.82 o 
   9   1  18       67.59       61.79     20.15 o 
  10   1  18       32.33       25.87     16.33 o 
  11   1  18       55.23       55.32     19.14 o 
  12   1  18       20.11        8.47      5.99 o 
  13   1  18       58.03       56.08     20.78 o 
  14   1  18        2.16        0.80     11.73 o 
  15   1  18      115.58      107.23     30.65 o 
  16   1  18        1.88       -7.02     19.61 o 
 -19   2  18      105.35       96.36     45.15 o 
 -18   2  18       13.17       31.96     24.22 o 
 -17   2  18        7.92       13.58     20.33 o 
 -16   2  18        7.67        4.56     16.60 o 
 -15   2  18      296.36      378.35     37.94 o 
 -14   2  18       55.18       21.72     14.95 o 
 -13   2  18       23.92       16.02      6.68 o 
 -12   2  18      286.79      216.35     45.78 o 
 -11   2  18       93.03       60.99     19.35 o 
 -10   2  18      137.00      136.23     24.64 o 
  -9   2  18      403.70      428.26     28.94 o 
  -8   2  18      211.73      247.96      9.14 o 
  -7   2  18      606.71      638.15     19.05 o 
  -6   2  18       98.12       90.10      9.11 o 
  -5   2  18      359.96      345.56     13.94 o 
  -4   2  18      758.22      822.71     22.37 o 
  -3   2  18       83.14       72.26      9.35 o 
  -2   2  18      275.97      299.86     15.68 o 
  -1   2  18      248.08      245.36     15.92 o 
   0   2  18        5.86        8.61      8.54 o 
   1   2  18      469.39      469.44     18.46 o 
   2   2  18       76.03       67.11     11.09 o 
   3   2  18      100.24       91.17     11.53 o 
   4   2  18      113.73      129.91     14.23 o 
   5   2  18      502.77      525.93     16.51 o 
   6   2  18        0.02        4.96      3.99 o 
   7   2  18      338.03      350.57     26.10 o 
   8   2  18        5.05       -0.92      9.35 o 
   9   2  18        9.26       -0.58     11.67 o 
  10   2  18        0.64        0.63      9.23 o 
  11   2  18      133.09      151.65     42.15 o 
  12   2  18        9.32       10.05     15.12 o 
  13   2  18       20.33       10.85      8.17 o 
  14   2  18        5.95        5.17     24.71 o 
 -18   3  18      203.98      318.27     56.83 o 
 -17   3  18        1.43        1.71     15.15 o 
 -16   3  18      141.66      136.43     35.71 o 
 -15   3  18      180.27      234.04     46.49 o 
 -14   3  18      371.64      265.26    122.30 o 
 -13   3  18       50.06       31.61     10.36 o 
 -12   3  18      384.85      283.65    112.02 o 
 -11   3  18       12.15        4.05      8.43 o 
 -10   3  18        0.00        3.51      8.87 o 
  -9   3  18        0.06       -1.96      3.49 o 
  -8   3  18       33.91       44.26      7.12 o 
  -7   3  18       43.17       52.20      8.27 o 
  -6   3  18      441.99      462.56     20.70 o 
  -5   3  18        0.23        5.08      5.32 o 
  -4   3  18      359.22      373.18     15.47 o 
  -3   3  18      300.09      302.74     13.44 o 
  -2   3  18      726.37      785.58     19.68 o 
  -1   3  18      297.95      315.72     16.56 o 
   0   3  18       91.12       97.02     11.64 o 
   1   3  18       36.31       34.14      8.88 o 
   2   3  18     2153.14     2264.94     77.54 o 
   3   3  18      289.84      305.12     20.83 o 
   4   3  18      589.32      649.68     20.88 o 
   5   3  18       89.40       80.07     27.37 o 
   6   3  18      557.63      573.39     33.03 o 
   7   3  18       24.29       14.06     14.41 o 
   8   3  18      536.93      539.62     52.33 o 
   9   3  18      137.70      148.68     24.01 o 
  10   3  18       93.11       67.53     21.39 o 
  11   3  18        5.30        5.30     15.71 o 
  12   3  18       28.99       20.54     18.50 o 
  13   3  18        0.27        1.12     20.66 o 
  14   3  18        1.91       -3.14     24.48 o 
 -16   4  18       19.83       35.49     33.24 o 
 -15   4  18       21.26      167.28     78.76 o 
 -14   4  18        4.60        3.87      7.89 o 
 -13   4  18       38.01       40.73     12.55 o 
 -12   4  18       26.89       11.39      8.94 o 
 -11   4  18      235.84      381.92     99.95 o 
 -10   4  18       13.45       13.52     11.30 o 
  -9   4  18      280.69      293.92     11.61 o 
  -8   4  18        0.02        0.10      3.70 o 
  -7   4  18      245.10      282.37     13.70 o 
  -6   4  18        0.18        3.93      6.45 o 
  -5   4  18      296.46      319.40     17.30 o 
  -4   4  18        8.94        9.59      7.72 o 
  -3   4  18      424.16      458.18     16.74 o 
  -2   4  18       15.55       16.21      8.07 o 
  -1   4  18       39.25       26.47      8.15 o 
   0   4  18      118.89      115.13     19.82 o 
   1   4  18      559.70      588.34     24.07 o 
   2   4  18      123.62      134.30     16.65 o 
   3   4  18      531.46      613.28     27.93 o 
   4   4  18       18.84       19.28     12.52 o 
   5   4  18      195.53      172.34     33.85 o 
   6   4  18        7.72        2.18     10.60 o 
   7   4  18       52.17       57.81     17.13 o 
   8   4  18        1.25       -2.58     11.23 o 
   9   4  18        0.24        2.74     11.02 o 
  10   4  18       11.35       14.29     14.80 o 
  11   4  18      245.35      292.07     27.69 o 
  12   4  18       16.84       12.28     15.70 o 
 -13   5  18       18.07       19.01     11.10 o 
 -12   5  18        0.76       14.96     12.29 o 
 -11   5  18        4.04       -2.33     10.15 o 
 -10   5  18       37.95       16.05     12.81 o 
  -9   5  18        0.03       -2.13      8.51 o 
  -8   5  18       25.31       13.72      6.84 o 
  -7   5  18      134.34      142.88     13.05 o 
  -6   5  18       27.80       24.68      7.43 o 
  -5   5  18        4.02        1.70      3.70 o 
  -4   5  18       95.16      100.74     19.06 o 
  -3   5  18       11.07       16.60     10.26 o 
  -2   5  18      743.49      895.19     55.60 o 
  -1   5  18        4.80        5.50      8.92 o 
   0   5  18        2.59        7.10      9.69 o 
   1   5  18       85.97       73.11     15.40 o 
   2   5  18      283.97      294.09     23.31 o 
   3   5  18      114.96      113.03     32.97 o 
   4   5  18      105.49      104.79     22.14 o 
   5   5  18       35.89       30.00     16.56 o 
   6   5  18      117.47      145.50     44.29 o 
   7   5  18      167.48      183.32     48.93 o 
   8   5  18        0.07        4.92     12.77 o 
   9   5  18       70.66       51.65     19.74 o 
  -9   6  18        1.46       19.51     21.51 o 
  -8   6  18       73.35       35.76     21.71 o 
  -7   6  18      213.72      142.65     20.91 o 
  -6   6  18      441.36      498.61     24.60 o 
  -5   6  18        3.60        9.26     10.42 o 
  -4   6  18        3.79        5.85      9.22 o 
  -3   6  18       51.36       55.43     14.97 o 
  -2   6  18       18.00       11.39     11.15 o 
  -1   6  18      103.44      107.05     21.85 o 
   0   6  18       42.51       30.85     14.36 o 
   1   6  18      167.76      167.71     44.48 o 
   2   6  18       83.98       84.14     23.05 o 
   3   6  18      100.16       67.43     20.18 o 
   4   6  18      248.46      293.74     32.38 o 
   5   6  18      222.46      304.11     33.00 o 
 -19   1  19       18.90       28.41     24.93 o 
 -18   1  19       99.49      167.53     33.99 o 
 -17   1  19       11.46       21.55     22.79 o 
 -16   1  19       14.87       14.40     20.40 o 
 -15   1  19       14.98       38.14     23.58 o 
 -14   1  19       30.73       40.96     23.55 o 
 -13   1  19        0.32        8.61     17.38 o 
 -12   1  19      124.85      134.58     27.30 o 
 -11   1  19      174.10      151.66     23.83 o 
 -10   1  19       53.18       39.48     12.68 o 
  -9   1  19       12.23        9.34      3.48 o 
  -8   1  19        0.01        2.18      4.15 o 
  -7   1  19      160.19      158.09     11.23 o 
  -6   1  19      150.78      157.20     13.13 o 
  -5   1  19       42.31       33.51      9.17 o 
  -4   1  19      146.72      137.02     12.03 o 
  -3   1  19      116.98      105.63     10.86 o 
  -2   1  19      764.58      710.83     22.02 o 
  -1   1  19      767.64      774.23     22.29 o 
   0   1  19     2301.73     2434.66     43.63 o 
   1   1  19      960.11     1000.45     27.39 o 
   2   1  19        4.88        1.39      5.20 o 
   3   1  19       39.51       29.07      8.09 o 
   4   1  19      336.47      297.75     16.84 o 
   5   1  19       72.22       54.36     11.46 o 
   6   1  19      405.66      408.20     16.73 o 
   7   1  19      202.90      200.46     12.39 o 
   8   1  19        0.95        2.24      3.96 o 
   9   1  19        1.72        7.54     12.99 o 
  10   1  19       26.27       16.35     15.22 o 
  11   1  19        6.24        8.60     14.36 o 
  12   1  19       29.57       14.81     16.45 o 
  13   1  19       42.85       38.45     20.11 o 
  14   1  19        5.06        5.22     15.09 o 
 -18   2  19        5.77        5.94     18.98 o 
 -17   2  19       17.55       35.00     24.69 o 
 -16   2  19       54.15       88.27     41.10 o 
 -15   2  19       27.66       43.00     27.42 o 
 -14   2  19       47.19       44.52     23.97 o 
 -13   2  19      338.99      424.41     38.46 o 
 -12   2  19      134.63       94.45     39.52 o 
 -11   2  19       12.07        6.86      6.22 o 
 -10   2  19      173.02      143.38     30.57 o 
  -9   2  19       20.53       15.28      9.84 o 
  -8   2  19      940.93     1093.41     36.81 o 
  -7   2  19      429.52      416.87     15.63 o 
  -6   2  19        1.92       -1.75      4.83 o 
  -5   2  19     1638.82     1626.55     34.10 o 
  -4   2  19        9.73       10.68      6.65 o 
  -3   2  19       14.26        9.48      8.64 o 
  -2   2  19       62.41       58.71     13.04 o 
  -1   2  19      766.78      792.13     22.51 o 
   0   2  19        0.46        0.65      5.72 o 
   1   2  19      119.23      126.01     17.52 o 
   2   2  19        9.14       10.43      7.75 o 
   3   2  19        2.65        6.00      7.85 o 
   4   2  19      729.62      798.96     24.35 o 
   5   2  19      305.70      379.14     15.64 o 
   6   2  19       65.45       51.09      6.59 o 
   7   2  19      217.85      259.98     24.22 o 
   8   2  19        5.02        3.00     12.83 o 
   9   2  19       43.96       42.11     19.46 o 
  10   2  19        2.28        2.67     11.82 o 
  11   2  19      142.54      164.38     25.26 o 
  12   2  19        2.18        7.04     15.02 o 
  13   2  19        2.16       -4.89      8.11 o 
  14   2  19        0.87       -0.22     10.22 o 
 -17   3  19       16.13       19.65     22.76 o 
 -16   3  19       52.50       53.31     25.99 o 
 -15   3  19      117.27       81.98     38.18 o 
 -14   3  19      124.98       40.62     14.66 o 
 -13   3  19        4.69       -1.49      6.48 o 
 -12   3  19        2.90       -6.30      8.38 o 
 -11   3  19      118.49       44.93     22.76 o 
 -10   3  19        7.48        4.44      9.10 o 
  -9   3  19       76.40       68.47     11.83 o 
  -8   3  19       19.31       23.95      5.88 o 
  -7   3  19        9.19       10.51      6.00 o 
  -6   3  19        6.32       12.40      6.59 o 
  -5   3  19       37.37       38.97      8.95 o 
  -4   3  19       88.97       91.07      9.19 o 
  -3   3  19      109.97      126.82     11.58 o 
  -2   3  19       44.70       39.33      8.85 o 
  -1   3  19      112.27      116.33     11.96 o 
   0   3  19       38.82       40.11      9.69 o 
   1   3  19      639.43      685.53     18.48 o 
   2   3  19       21.58       17.52      8.02 o 
   3   3  19      457.13      487.06     17.91 o 
   4   3  19        4.19        5.48      4.40 o 
   5   3  19      682.96      757.31     67.22 o 
   6   3  19       67.75       40.64     17.18 o 
   7   3  19      349.33      391.33     40.57 o 
   8   3  19       36.66       27.35     16.98 o 
   9   3  19        0.09        5.61     13.40 o 
  10   3  19        2.53       -8.26     15.07 o 
  11   3  19       21.43       34.38     20.01 o 
  12   3  19       10.77       12.35     21.55 o 
  13   3  19      114.50      145.72     28.49 o 
 -15   4  19        2.13       -0.22     15.72 o 
 -14   4  19      358.63       69.95     48.85 o 
 -13   4  19        0.32       -5.47      8.72 o 
 -12   4  19      235.67      152.63     87.17 o 
 -11   4  19       22.16       16.34     11.81 o 
 -10   4  19      388.49      303.84     80.77 o 
  -9   4  19       56.43       30.98     14.56 o 
  -8   4  19       49.71       27.54      7.55 o 
  -7   4  19      117.47      133.45     17.05 o 
  -6   4  19     2576.43     3032.37    104.21 o 
  -5   4  19      265.73      291.50     14.22 o 
  -4   4  19       19.01       20.13      7.82 o 
  -3   4  19       14.68       18.73      8.73 o 
  -2   4  19       29.67       26.29      8.77 o 
  -1   4  19        0.11        2.89      5.92 o 
   0   4  19      129.40      137.92     17.07 o 
   1   4  19        2.42        0.24      2.97 o 
   2   4  19       56.97       52.50     13.79 o 
   3   4  19       52.26       49.48     14.58 o 
   4   4  19      293.52      355.44     23.28 o 
   5   4  19      302.72      361.23     24.29 o 
   6   4  19      300.38      373.13     25.54 o 
   7   4  19        0.29        0.80      9.23 o 
   8   4  19       34.04       36.28     16.63 o 
   9   4  19       48.80       46.37     18.02 o 
  10   4  19        8.91        9.58     16.74 o 
  11   4  19       13.21        9.73     14.94 o 
 -12   5  19        0.35        5.78      9.44 o 
 -11   5  19       48.10       14.32     11.32 o 
 -10   5  19       10.31        3.62     11.48 o 
  -9   5  19      127.97      114.70     19.49 o 
  -8   5  19       97.80       56.32     15.84 o 
  -7   5  19       13.28       18.04      8.52 o 
  -6   5  19      103.82      110.20     11.29 o 
  -5   5  19       37.04       23.82      6.78 o 
  -4   5  19       47.83       30.02      9.91 o 
  -3   5  19       40.25       43.89     14.14 o 
  -2   5  19       45.50       27.53     12.57 o 
  -1   5  19        0.14       -4.10     11.15 o 
   0   5  19       58.06       42.11     14.54 o 
   1   5  19        5.04       10.25     11.94 o 
   2   5  19      136.16      156.75     25.18 o 
   3   5  19       50.18       51.50     16.93 o 
   4   5  19       11.17        5.83     11.63 o 
   5   5  19      386.80      453.62     28.83 o 
   6   5  19       46.14       40.38     20.76 o 
   7   5  19      610.77      700.60     48.82 o 
   8   5  19       19.80       22.46     16.90 o 
  -6   6  19      198.05      153.38     16.84 o 
  -5   6  19      197.95      217.20     40.14 o 
  -4   6  19       25.30       19.51     11.07 o 
  -3   6  19        7.73       13.76     11.11 o 
  -2   6  19        0.18        8.51     10.48 o 
  -1   6  19       88.74      102.83     29.18 o 
   0   6  19        3.67        3.22     10.51 o 
   1   6  19      123.83      110.52     25.55 o 
   2   6  19       70.93       64.53     17.93 o 
 -18   0  20       72.71      147.34     49.19 o 
 -17   0  20       20.33       35.04     36.16 o 
 -16   0  20      173.62      312.88     54.58 o 
 -15   0  20       20.93       54.58     37.06 o 
 -14   0  20      721.67      924.72     72.55 o 
 -13   0  20       52.72       79.29     38.18 o 
 -12   0  20     1483.43     1780.49     92.09 o 
 -11   0  20      189.12      216.08     42.23 o 
 -10   0  20       20.61       12.12     11.79 o 
  -9   0  20       29.73       27.07     22.57 o 
  -8   0  20      599.49      563.77    113.99 o 
  -7   0  20        8.46        8.08      6.09 o 
  -6   0  20      704.10      667.37     22.14 o 
  -5   0  20      207.69      216.65     14.32 o 
  -4   0  20     5099.50     5256.87     91.56 o 
  -3   0  20      656.34      699.40     26.91 o 
  -2   0  20       16.48       10.03     10.80 o 
  -1   0  20       62.43       61.34     19.49 o 
   0   0  20      117.66      160.70     21.31 o 
   1   0  20       21.33       21.97     14.86 o 
   3   0  20       79.10       64.01     24.26 o 
   4   0  20      411.34      494.31     50.99 o 
   5   0  20      214.40      220.95     30.21 o 
   6   0  20      107.52      139.66     25.02 o 
   7   0  20      207.74      238.94     36.61 o 
   8   0  20      171.35      227.76     30.70 o 
   9   0  20       29.51       35.81     21.55 o 
  10   0  20      250.75      290.19     35.14 o 
  11   0  20       13.41       18.40     16.16 o 
  12   0  20        0.01       -0.42     10.55 o 
  13   0  20       49.06       28.41     18.78 o 
  14   0  20       48.05       22.66     19.03 o 
 -18   1  20        7.35       12.03     21.99 o 
 -17   1  20        0.18       -6.65     19.53 o 
 -16   1  20        2.08       -2.04     15.88 o 
 -15   1  20      460.90      607.01     45.98 o 
 -14   1  20       50.97       80.00     27.61 o 
 -13   1  20      159.80      264.19     34.39 o 
 -12   1  20        6.66        2.70     14.52 o 
 -11   1  20      113.37       86.73     28.79 o 
 -10   1  20        7.57        6.64      5.71 o 
  -9   1  20      206.64      204.37     10.90 o 
  -8   1  20       57.85       37.10     10.86 o 
  -7   1  20       38.67       30.76      7.20 o 
  -6   1  20       94.07       91.36     16.24 o 
  -5   1  20       10.70        3.90      5.71 o 
  -4   1  20        0.42        0.47      4.21 o 
  -3   1  20       90.32       81.11     11.49 o 
  -2   1  20       44.37       44.38      9.02 o 
  -1   1  20      284.63      293.78     15.64 o 
   0   1  20      315.38      316.81     16.43 o 
   1   1  20      521.30      509.22     26.51 o 
   2   1  20      101.57      115.35     14.41 o 
   3   1  20       35.22       31.00     10.48 o 
   4   1  20       67.99       64.09     11.14 o 
   5   1  20        8.62        6.98      7.51 o 
   6   1  20       45.77       36.76      8.79 o 
   7   1  20      118.34       88.65      9.67 o 
   8   1  20        3.08        7.84     12.93 o 
   9   1  20        8.05        9.11     13.69 o 
  10   1  20        5.08        8.30     14.06 o 
  11   1  20        2.32       15.63     16.30 o 
  12   1  20       14.07       12.42     16.50 o 
  13   1  20       17.99       26.45     19.66 o 
 -17   2  20        2.26      -10.43     20.85 o 
 -16   2  20        1.08        1.15     14.84 o 
 -15   2  20       83.60      112.67     30.15 o 
 -14   2  20        5.40       -0.03     10.45 o 
 -13   2  20        1.09       16.66     19.81 o 
 -12   2  20       15.58        3.48      6.00 o 
 -11   2  20      376.51      282.67     77.48 o 
 -10   2  20        7.16        0.48      6.54 o 
  -9   2  20       13.21        8.36      4.45 o 
  -8   2  20        9.83       14.41      5.08 o 
  -7   2  20     1251.81     1274.47     89.67 o 
  -6   2  20      467.20      498.25     27.62 o 
  -5   2  20      707.81      719.35     26.05 o 
  -4   2  20      142.18      142.67     13.01 o 
  -3   2  20      808.40      815.87     22.20 o 
  -2   2  20      205.61      232.39     14.94 o 
  -1   2  20      122.75      106.98     13.30 o 
   0   2  20        3.71       -3.28      7.11 o 
   1   2  20      112.50      123.13     13.91 o 
   2   2  20       73.05       80.53      9.83 o 
   3   2  20      557.68      607.50     20.24 o 
   4   2  20      260.52      292.43     14.84 o 
   5   2  20        9.90       10.84      6.18 o 
   6   2  20       84.77       96.22     19.27 o 
   7   2  20       25.38       24.46     15.54 o 
   8   2  20       94.07       81.01     20.06 o 
   9   2  20        3.82        2.20     11.71 o 
  10   2  20      170.13      225.62     26.98 o 
  11   2  20       13.55       24.09     17.98 o 
  12   2  20        3.37        7.50     15.58 o 
  13   2  20        3.90        7.28     19.98 o 
 -16   3  20       10.04       11.76     21.10 o 
 -15   3  20        2.30        5.76     18.03 o 
 -14   3  20       53.03       42.68     33.24 o 
 -13   3  20       40.61        9.32      8.25 o 
 -12   3  20      339.61      290.27    152.51 o 
 -11   3  20       10.46        3.29      6.90 o 
 -10   3  20       48.25       25.41     10.62 o 
  -9   3  20        1.20       -3.80      8.38 o 
  -8   3  20        2.00        1.11      3.70 o 
  -7   3  20       55.01       47.98      8.28 o 
  -6   3  20        1.15        1.73      5.37 o 
  -5   3  20       25.60       15.06      6.70 o 
  -4   3  20       27.06       25.07      7.70 o 
  -3   3  20       67.38       66.13      9.32 o 
  -2   3  20      751.81      828.43     24.52 o 
  -1   3  20      168.77      206.38     15.68 o 
   0   3  20       91.70       96.57     16.78 o 
   1   3  20       16.85       15.90      7.95 o 
   2   3  20       23.55       31.11     10.32 o 
   3   3  20       31.97       30.81      9.73 o 
   4   3  20      229.79      266.35     16.03 o 
   5   3  20        4.80       -1.82     14.16 o 
   6   3  20      603.12      568.47     41.05 o 
   7   3  20       12.30        3.83     15.25 o 
   8   3  20      168.34      201.11     51.90 o 
   9   3  20       11.14       17.23     19.69 o 
  10   3  20      125.05      162.13     31.30 o 
  11   3  20       41.90       41.41     21.52 o 
 -14   4  20        6.56        5.26      9.01 o 
 -13   4  20       18.86       10.53     11.15 o 
 -12   4  20       75.51       22.14     17.28 o 
 -11   4  20      460.62      278.10    103.93 o 
 -10   4  20      205.28      133.29     36.76 o 
  -9   4  20      258.66      201.58     57.72 o 
  -8   4  20        9.80        6.11     10.35 o 
  -7   4  20       14.13       10.61      5.71 o 
  -6   4  20       60.78       60.15     10.24 o 
  -5   4  20       87.31       82.47      9.22 o 
  -4   4  20       35.20       24.56      8.15 o 
  -3   4  20      108.34       99.37     12.48 o 
  -2   4  20        1.19       -1.38      6.04 o 
  -1   4  20      266.54      272.32     24.65 o 
   0   4  20       10.57       16.26      7.33 o 
   1   4  20        0.16       -0.92      2.95 o 
   2   4  20       38.29       39.01     14.14 o 
   3   4  20      157.58      180.19     26.45 o 
   4   4  20        0.59        1.05      7.84 o 
   5   4  20      321.45      359.29     24.49 o 
   6   4  20       12.45       11.24     12.93 o 
   7   4  20      204.11      198.10     33.49 o 
   8   4  20        0.20       -2.80     11.29 o 
   9   4  20        3.17        7.49     15.08 o 
 -10   5  20       22.69        3.87     10.26 o 
  -9   5  20       96.94       52.58     15.53 o 
  -8   5  20      410.02      377.29     25.85 o 
  -7   5  20      117.07       96.17     21.93 o 
  -6   5  20      469.72      460.11     32.11 o 
  -5   5  20        2.84        1.25      3.97 o 
  -4   5  20        0.05        1.00      4.46 o 
  -3   5  20       32.30       35.14     13.78 o 
  -2   5  20        9.62       15.38     10.39 o 
  -1   5  20      275.08      332.73     23.44 o 
   0   5  20       36.47       27.86     12.63 o 
   1   5  20      103.75      103.67     27.72 o 
   2   5  20       66.14       54.20     15.67 o 
   3   5  20       29.60       32.27     14.68 o 
   4   5  20       35.79       45.47     16.41 o 
   5   5  20       31.33       33.22     22.23 o 
   6   5  20       16.38        5.66     14.86 o 
 -17   1  21       19.33       11.23     22.22 o 
 -16   1  21       18.03       11.41     21.27 o 
 -15   1  21       49.36       41.87     25.72 o 
 -14   1  21      864.40     1074.91     56.99 o 
 -13   1  21      240.80      304.09     36.88 o 
 -12   1  21      107.09      171.07     30.16 o 
 -11   1  21       34.81       38.76     24.98 o 
 -10   1  21        1.11       -3.34      5.02 o 
  -9   1  21        3.96        0.72      2.70 o 
  -8   1  21       41.24       26.76      7.72 o 
  -7   1  21      125.83      103.12     17.38 o 
  -6   1  21      256.90      243.25     17.10 o 
  -5   1  21       71.50       62.40      9.92 o 
  -4   1  21       58.47       31.00      9.53 o 
  -3   1  21      124.85       94.10     12.95 o 
  -2   1  21      181.05      171.58     12.98 o 
  -1   1  21        2.52        2.10      6.45 o 
   0   1  21       18.27       18.76      8.74 o 
   1   1  21      132.91      141.54     12.18 o 
   2   1  21       23.96       15.39      8.67 o 
   3   1  21      148.26      142.67     12.11 o 
   4   1  21      147.48      103.17     12.70 o 
   5   1  21        5.13        2.15      6.04 o 
   6   1  21        3.32        3.94      7.29 o 
   7   1  21        3.76        4.96     12.90 o 
   8   1  21       16.22       10.06     15.27 o 
   9   1  21        1.35       -0.50     11.49 o 
  10   1  21      110.10       89.00     24.89 o 
  11   1  21        2.13       -0.37     10.82 o 
  12   1  21       22.07        8.62     16.38 o 
 -16   2  21       20.43       15.96     22.88 o 
 -15   2  21      100.17      126.91     32.21 o 
 -14   2  21       10.71       25.40     22.92 o 
 -13   2  21       21.83       44.84     24.59 o 
 -12   2  21      177.03      216.94     32.39 o 
 -11   2  21      276.39      173.66     59.52 o 
 -10   2  21        6.04        3.15      7.41 o 
  -9   2  21      123.34      111.08     42.12 o 
  -8   2  21       84.44       60.96      8.59 o 
  -7   2  21       63.53       50.53      6.99 o 
  -6   2  21      253.27      281.08     16.40 o 
  -5   2  21     1058.26     1148.75     37.66 o 
  -4   2  21      152.05      156.53     14.18 o 
  -3   2  21      329.86      338.11     22.22 o 
  -2   2  21      223.70      241.84     17.24 o 
  -1   2  21      126.79      133.43     12.88 o 
   0   2  21       23.86       20.64      9.18 o 
   1   2  21       29.80       20.48      9.35 o 
   2   2  21       21.04       14.06      9.84 o 
   3   2  21      146.69      177.72     19.15 o 
   4   2  21        1.90        3.77      6.80 o 
   5   2  21       65.56       61.77     29.87 o 
   6   2  21        7.60        2.65     13.81 o 
   7   2  21        1.83       -0.35     11.10 o 
   8   2  21      363.19      450.14     30.83 o 
   9   2  21       86.36       95.08     22.56 o 
  10   2  21       15.52       12.34     16.30 o 
  11   2  21      100.84      106.14     25.35 o 
 -15   3  21       61.77       55.78     27.72 o 
 -14   3  21       97.88       83.56     38.63 o 
 -13   3  21       93.58      124.88     40.43 o 
 -12   3  21       37.98        9.57      7.06 o 
 -11   3  21        3.61        4.42      8.57 o 
 -10   3  21        2.23       -0.01      4.50 o 
  -9   3  21       19.29       13.13      8.98 o 
  -8   3  21        0.69        2.85      7.54 o 
  -7   3  21       99.56      101.15     14.65 o 
  -6   3  21       15.11       11.00      7.20 o 
  -5   3  21      173.48      180.87     12.91 o 
  -4   3  21        0.95       -0.57      4.13 o 
  -3   3  21        0.07       -0.49      4.31 o 
  -2   3  21       59.04       59.25      9.77 o 
  -1   3  21       65.49       68.17     16.12 o 
   0   3  21       10.28        9.37      7.64 o 
   1   3  21      652.37      740.88     19.66 o 
   2   3  21      119.13      145.90     21.08 o 
   3   3  21        0.06        2.08      5.23 o 
   4   3  21        7.64       12.31     13.16 o 
   5   3  21       98.85       90.40     26.18 o 
   6   3  21        8.40       -0.69     10.56 o 
   7   3  21        1.51        9.89     14.36 o 
   8   3  21       12.73       10.73     16.38 o 
   9   3  21       98.28       81.28     25.56 o 
  10   3  21        8.70       13.24     17.73 o 
 -12   4  21        3.51        4.17     10.62 o 
 -11   4  21       17.09        0.84      8.59 o 
 -10   4  21      197.62      149.22     63.02 o 
  -9   4  21      125.88       69.82     17.63 o 
  -8   4  21       86.87       30.37     13.68 o 
  -7   4  21       32.18       13.41     12.99 o 
  -6   4  21        9.29        5.52      6.41 o 
  -5   4  21        0.55        5.08      5.52 o 
  -4   4  21       28.77       26.28      8.92 o 
  -3   4  21        4.77        0.16      4.30 o 
  -2   4  21      503.14      553.75     33.71 o 
  -1   4  21        8.43        8.17      7.25 o 
   0   4  21       65.26       53.60      9.29 o 
   1   4  21      108.90       96.75     20.16 o 
   2   4  21      534.43      621.51     40.43 o 
   3   4  21      189.28      191.30     28.74 o 
   4   4  21        0.35        0.83      9.22 o 
   5   4  21        3.54        3.38     10.53 o 
   6   4  21       17.41        7.72     12.46 o 
   7   4  21        7.57        1.95     10.80 o 
  -8   5  21       72.22       29.40     13.93 o 
  -7   5  21       11.06        2.52      9.99 o 
  -6   5  21       21.50       12.95      6.79 o 
  -5   5  21        0.71        2.84      5.58 o 
  -4   5  21        5.47        4.50      5.02 o 
  -3   5  21      209.90      217.99     53.28 o 
  -2   5  21        9.31        9.95     10.09 o 
  -1   5  21      584.69      662.29     30.19 o 
   0   5  21      201.07      252.80     45.29 o 
   1   5  21        1.68        0.98      7.91 o 
   2   5  21       94.75      103.45     31.19 o 
   3   5  21        7.00        5.31     11.09 o 
 -16   0  22      294.88      570.51     70.30 o 
 -15   0  22        4.90        0.00     15.95 o 
 -14   0  22      790.17     1037.70     81.53 o 
 -13   0  22        3.26       21.11     31.67 o 
 -12   0  22      418.46      621.50     63.12 o 
 -11   0  22      117.47      179.91     42.68 o 
 -10   0  22      160.14      188.90     40.43 o 
  -9   0  22       20.95        6.21      9.21 o 
  -8   0  22        1.02        3.59      7.84 o 
  -7   0  22        9.40       16.68     11.56 o 
  -6   0  22        3.46        4.51      5.96 o 
  -5   0  22      288.25      314.02     17.55 o 
  -4   0  22     1892.94     2083.92     50.24 o 
  -3   0  22      319.35      347.12     19.78 o 
  -2   0  22       20.50       28.26     11.47 o 
  -1   0  22       73.73       71.90     12.38 o 
   0   0  22      379.16      410.82     21.36 o 
   1   0  22       12.47        8.09     11.95 o 
   2   0  22     1897.09     2192.55     63.14 o 
   3   0  22       20.10        8.29     13.81 o 
   4   0  22     1036.46     1351.71     75.69 o 
   5   0  22      356.22      432.57     33.83 o 
   6   0  22       70.57       68.11     24.15 o 
   7   0  22       94.61       92.26     36.61 o 
   8   0  22      176.41      222.99     33.02 o 
   9   0  22       16.01       27.12     17.03 o 
  10   0  22      180.63      309.52     29.50 o 
  11   0  22       63.14       36.74     20.89 o 
 -16   1  22       23.04       22.82     25.16 o 
 -15   1  22      223.69      329.81     41.85 o 
 -14   1  22        4.75       17.54     22.15 o 
 -13   1  22       85.67      111.86     30.13 o 
 -12   1  22       13.85       18.00     20.15 o 
 -11   1  22        3.91        0.05     13.38 o 
 -10   1  22       42.70       29.91     15.92 o 
  -9   1  22       66.04       53.02     21.82 o 
  -8   1  22        0.33        0.87      4.18 o 
  -7   1  22      344.03      325.46     24.67 o 
  -6   1  22        6.85       10.28      6.42 o 
  -5   1  22      328.37      283.51     22.14 o 
  -4   1  22       37.08       21.76      9.55 o 
  -3   1  22      213.63      209.61     13.39 o 
  -2   1  22       28.67       15.46      8.39 o 
  -1   1  22      239.96      245.92     14.09 o 
   0   1  22        9.08        7.27      7.08 o 
   1   1  22       20.58       21.24      9.11 o 
   2   1  22        0.13       -0.49      6.08 o 
   3   1  22       20.13       24.57     10.92 o 
   4   1  22       29.24       20.79      9.85 o 
   5   1  22        1.33        1.10      5.87 o 
   6   1  22        0.90       -1.22     10.08 o 
   7   1  22       33.82       40.26     17.36 o 
   8   1  22       28.46       19.46     16.08 o 
   9   1  22        0.02       -6.31     17.19 o 
  10   1  22        3.13       -0.10      8.61 o 
  11   1  22       20.61        5.06     15.44 o 
 -15   2  22      178.40      351.54     42.04 o 
 -14   2  22       64.43       75.02     39.98 o 
 -13   2  22       47.61       59.31     26.74 o 
 -12   2  22        1.06        6.00     17.36 o 
 -11   2  22      200.03      249.54     43.80 o 
 -10   2  22       26.77       14.65      7.90 o 
  -9   2  22      170.44      122.86     34.52 o 
  -8   2  22        0.18        4.75      7.78 o 
  -7   2  22       13.60       10.09      5.50 o 
  -6   2  22       41.33       28.64      6.83 o 
  -5   2  22       17.67       16.15      6.87 o 
  -4   2  22       97.79       76.20     11.92 o 
  -3   2  22      909.14      979.87     35.86 o 
  -2   2  22       59.52       47.31     10.58 o 
  -1   2  22       83.11       98.12     21.13 o 
   0   2  22        2.98        2.27      6.06 o 
   1   2  22        1.63        1.23      6.08 o 
   2   2  22      279.82      312.54     20.91 o 
   3   2  22       86.34       89.31     12.10 o 
   4   2  22       78.91       68.84     17.55 o 
   5   2  22      143.30      158.83     25.40 o 
   6   2  22      195.64      237.51     27.15 o 
   7   2  22        3.07       11.23     15.85 o 
   8   2  22        0.01       -5.37     15.84 o 
   9   2  22      314.37      402.44     33.37 o 
  10   2  22        0.32       -1.48     12.91 o 
 -13   3  22      127.54      145.55     43.35 o 
 -12   3  22       62.18       34.59     31.22 o 
 -11   3  22       56.42       26.46     10.29 o 
 -10   3  22       54.30       24.65     10.81 o 
  -9   3  22       26.77       16.99     10.57 o 
  -8   3  22        1.63       -1.70      7.30 o 
  -7   3  22       16.49       13.56     11.75 o 
  -6   3  22       74.76       60.05     11.46 o 
  -5   3  22        4.47       -0.62      5.01 o 
  -4   3  22      243.58      279.43     16.98 o 
  -3   3  22       20.46       24.02     10.63 o 
  -2   3  22      607.59      687.86     20.09 o 
  -1   3  22      103.07      132.32     17.77 o 
   0   3  22       37.31       29.29      9.07 o 
   1   3  22        0.57       -0.38      4.54 o 
   2   3  22      110.69      122.99     24.31 o 
   3   3  22        1.22        2.12     15.37 o 
   4   3  22      132.92      137.07     36.20 o 
   5   3  22       24.68       27.50     16.14 o 
   6   3  22        0.10        4.31     12.83 o 
   7   3  22        9.19        8.75     15.73 o 
   8   3  22       35.88       28.52     24.88 o 
 -10   4  22        8.26        7.82     10.85 o 
  -9   4  22       96.48       31.56     14.95 o 
  -8   4  22       33.83       12.45     13.00 o 
  -7   4  22       63.69       25.19     17.04 o 
  -6   4  22       31.75       20.79      7.07 o 
  -5   4  22       17.06       12.96      7.27 o 
  -4   4  22       19.74       17.09      7.50 o 
  -3   4  22       62.41       59.03     11.00 o 
  -2   4  22       32.18       35.08     10.95 o 
  -1   4  22       42.58       39.65      9.89 o 
   0   4  22        9.75        3.63      6.47 o 
   1   4  22       17.96       13.50     10.84 o 
   2   4  22        3.43        4.78     10.54 o 
   3   4  22        5.71        6.03     12.12 o 
   4   4  22       20.29       19.37     13.75 o 
   5   4  22      144.30      130.58     21.53 o 
 -14   1  23      344.67      539.78     48.28 o 
 -13   1  23       61.74      119.24     31.39 o 
 -12   1  23      118.11      165.48     31.76 o 
 -11   1  23       23.99       31.70     21.96 o 
 -10   1  23       10.23        9.59     19.53 o 
  -9   1  23       67.79       43.10     18.25 o 
  -8   1  23      123.35      119.43     17.93 o 
  -7   1  23       54.40       37.36      9.13 o 
  -6   1  23       26.26       20.40      7.85 o 
  -5   1  23       21.06       21.19      8.50 o 
  -4   1  23       93.59       66.57     11.23 o 
  -3   1  23      182.87      175.60     14.51 o 
  -2   1  23      140.91      153.85     15.53 o 
  -1   1  23       99.60      103.67     16.76 o 
   0   1  23      217.65      242.85     17.78 o 
   1   1  23        7.58        9.57      9.86 o 
   2   1  23     1003.82     1147.26     34.09 o 
   3   1  23      170.41      177.59     17.15 o 
   4   1  23      104.37       85.95     12.60 o 
   5   1  23        2.20       -1.76      9.57 o 
   6   1  23       25.19       28.85     15.90 o 
   7   1  23        0.14       -0.66      9.97 o 
   8   1  23       77.07      103.84     26.06 o 
   9   1  23        4.26       11.53     16.23 o 
 -13   2  23      111.79      189.80     53.46 o 
 -12   2  23        4.31       19.36     21.46 o 
 -11   2  23        0.06        1.20     13.68 o 
 -10   2  23       44.65       15.96      9.44 o 
  -9   2  23       51.12       22.26      9.81 o 
  -8   2  23       25.62       14.26      9.30 o 
  -7   2  23        8.94        2.15      7.30 o 
  -6   2  23       51.70       34.78      8.22 o 
  -5   2  23        0.01       -0.80      7.93 o 
  -4   2  23      557.06      619.07     39.16 o 
  -3   2  23       29.56       29.35     10.93 o 
  -2   2  23       31.25       39.89      9.71 o 
  -1   2  23      102.34      121.10     19.10 o 
   0   2  23        1.36        2.59      6.94 o 
   1   2  23        1.10       -2.18      6.60 o 
   2   2  23        2.40        6.52      9.06 o 
   3   2  23      417.18      460.02     34.73 o 
   4   2  23      262.59      296.58     24.83 o 
   5   2  23      113.65      113.62     21.04 o 
   6   2  23        6.84       11.88     14.28 o 
   7   2  23       78.64       65.35     20.61 o 
   8   2  23        0.01        0.10     11.34 o 
 -11   3  23       10.30        8.09     23.13 o 
 -10   3  23        1.31        4.24      8.02 o 
  -9   3  23        1.05        0.66      7.23 o 
  -8   3  23        2.35       -0.48      6.80 o 
  -7   3  23        0.02        2.12      9.32 o 
  -6   3  23       17.59       13.87      7.46 o 
  -5   3  23        0.50        2.69      5.64 o 
  -4   3  23       22.54       26.16      8.27 o 
  -3   3  23        4.06        0.17      5.49 o 
  -2   3  23       94.12       97.11     23.86 o 
  -1   3  23       73.18       58.90     15.04 o 
   0   3  23       32.45       28.71     10.74 o 
   1   3  23        4.06        4.98      6.26 o 
   2   3  23       65.38       49.40     13.61 o 
   3   3  23        3.14        1.40      8.82 o 
   4   3  23       34.58       33.80     16.64 o 
   5   3  23       16.12       14.47     15.08 o 
   6   3  23       71.24       61.64     20.79 o 
  -8   4  23       75.24       18.42     19.09 o 
  -7   4  23        3.22       16.27     13.55 o 
  -6   4  23      115.38       86.34     16.54 o 
  -5   4  23        1.78        4.30      6.95 o 
  -4   4  23       42.34       46.84     12.41 o 
  -3   4  23       25.88       21.08      9.32 o 
  -2   4  23      131.47      129.19     23.16 o 
  -1   4  23       14.80       21.73      8.42 o 
   0   4  23       44.98       40.58     12.67 o 
   1   4  23        4.26        5.99     10.40 o 
   2   4  23       41.54       38.16     13.99 o 
 -13   0  24        2.49       12.13     30.55 o 
 -12   0  24        0.10       16.85     30.55 o 
 -11   0  24        0.31       -1.80     20.66 o 
 -10   0  24       14.56       -1.12     18.42 o 
  -9   0  24       89.48      149.59     39.53 o 
  -8   0  24      367.37      545.58     51.89 o 
  -7   0  24       23.61       16.40     17.41 o 
  -6   0  24      101.28       96.74     55.59 o 
  -5   0  24       14.91        9.37      8.24 o 
  -4   0  24        9.27        5.39      6.09 o 
  -3   0  24       89.06      112.94     20.27 o 
  -2   0  24      287.81      330.57     27.86 o 
  -1   0  24       62.17       58.17     29.20 o 
   0   0  24       17.36       31.90     12.57 o 
   1   0  24       27.22       23.08     12.44 o 
   2   0  24      933.69     1022.85     73.34 o 
   3   0  24      343.20      362.78     32.20 o 
   4   0  24        3.87        4.54      8.32 o 
   5   0  24        1.56        6.07      8.61 o 
   6   0  24      174.69      203.44     23.47 o 
   7   0  24       61.71       67.12     19.32 o 
 -13   1  24       32.64       49.32     27.51 o 
 -12   1  24        0.00        6.29     27.18 o 
 -11   1  24       21.24       39.91     23.81 o 
 -10   1  24       58.66       75.31     24.95 o 
  -9   1  24       12.87       27.40     26.95 o 
  -8   1  24       41.20       25.75     13.23 o 
  -7   1  24       84.09       58.55     17.38 o 
  -6   1  24       70.01       60.08     17.26 o 
  -5   1  24       19.43       19.47      7.68 o 
  -4   1  24        1.70       -0.79      6.03 o 
  -3   1  24       10.33       10.00      7.53 o 
  -2   1  24       25.83       20.40     12.86 o 
  -1   1  24        6.06        7.03      7.85 o 
   0   1  24      132.88      141.24     15.40 o 
   1   1  24       74.26       67.97     14.13 o 
   2   1  24      116.64      107.26     21.75 o 
   3   1  24      169.68      184.41     13.92 o 
   4   1  24        1.26        5.24     11.27 o 
   5   1  24       29.78       31.55     15.95 o 
   6   1  24        1.69        3.28     13.00 o 
   7   1  24        5.87        8.01     19.32 o 
 -11   2  24       20.17       49.35     24.82 o 
 -10   2  24       29.69       37.89     22.49 o 
  -9   2  24       31.69       12.46      7.94 o 
  -8   2  24        4.40        1.50      4.99 o 
  -7   2  24       19.53       11.77      8.73 o 
  -6   2  24      116.42      120.43     21.56 o 
  -5   2  24        5.52        4.31      6.73 o 
  -4   2  24       99.26       97.41     27.02 o 
  -3   2  24        3.46        4.18      7.05 o 
  -2   2  24       52.30       56.73     11.13 o 
  -1   2  24        4.82        3.00      7.59 o 
   0   2  24       44.89       59.43     15.99 o 
   1   2  24        0.79        1.38      6.53 o 
   2   2  24       19.79       22.37     10.39 o 
   3   2  24       10.24        4.46     13.23 o 
   4   2  24       18.33        6.71     13.80 o 
   5   2  24      333.81      375.90     38.72 o 
   6   2  24        7.07       -5.69     16.03 o 
  -9   3  24        5.57        5.42      8.37 o 
  -8   3  24        2.07       -1.54      7.33 o 
  -7   3  24        3.07       10.90     11.18 o 
  -6   3  24       46.95       26.50     13.28 o 
  -5   3  24        6.57       15.66     11.13 o 
  -4   3  24       56.64       59.01      9.06 o 
  -3   3  24       33.42       41.19     11.71 o 
  -2   3  24      173.34      189.24     18.25 o 
  -1   3  24        2.95        6.61      7.19 o 
   0   3  24       92.09       95.49     20.85 o 
   1   3  24        8.91        1.57     12.72 o 
   2   3  24      399.28      413.81     48.58 o 
   3   3  24       72.80       62.04     15.55 o 
 -10   1  25       23.23       22.15     20.81 o 
  -9   1  25       64.26       71.67     28.39 o 
  -8   1  25      108.38      144.64     30.37 o 
  -7   1  25       41.53       31.78     11.38 o 
  -6   1  25      137.58      137.99     16.63 o 
  -5   1  25       51.21       44.13     10.55 o 
  -4   1  25        0.39        1.57      5.69 o 
  -3   1  25        0.34       -3.32      6.20 o 
  -2   1  25        6.05       13.20      8.81 o 
  -1   1  25      116.38      114.37     12.61 o 
   0   1  25       52.45       44.96     10.75 o 
   1   1  25       21.62       13.74      8.98 o 
   2   1  25        1.08        1.12      6.30 o 
   3   1  25        0.02        9.23     11.92 o 
   4   1  25        0.00       -1.93     10.08 o 
   5   1  25        0.02       -2.71     13.50 o 
  -9   2  25        1.22       -2.74     14.73 o 
  -8   2  25       61.49       37.12     18.76 o 
  -7   2  25      313.58      311.03     64.47 o 
  -6   2  25       13.46        8.90     11.52 o 
  -5   2  25       27.04       14.05     11.13 o 
  -4   2  25       21.85       18.06      6.89 o 
  -3   2  25        0.01        5.63     10.04 o 
  -2   2  25       43.45       36.14     10.14 o 
  -1   2  25       23.28       22.73      9.59 o 
   0   2  25        2.05        5.91      9.04 o 
   1   2  25        8.15        2.79      7.43 o 
   2   2  25       92.66       41.60     15.72 o 
   3   2  25      158.90      164.10     33.37 o 
  -3   3  25       23.88       16.80     10.41 o 
  -8   0  26        4.82       16.40     26.50 o 
  -7   0  26       40.86       60.64     31.22 o 
  -6   0  26       90.90       92.10     16.40 o 
  -5   0  26       16.48       13.19     15.03 o 
  -4   0  26       80.55       51.62     29.99 o 
  -3   0  26        5.55       -3.82     16.17 o 
  -2   0  26       27.94       15.09     14.83 o 
  -1   0  26      135.13      142.69     19.93 o 
   0   0  26     1396.39     1552.74     56.71 o 
   1   0  26       92.37       92.99     22.46 o 
   2   0  26       29.31       23.11     13.00 o 
  -7   1  26      128.92      196.11     38.98 o 
  -6   1  26       29.59       25.02     10.28 o 
  -5   1  26       25.62       19.35      9.35 o 
  -4   1  26       33.82       34.68      9.03 o 
  -3   1  26      113.89      115.24     26.81 o 
  -2   1  26        0.02        3.08      7.37 o 
  -1   1  26       19.01       28.47     13.18 o 
   0   1  26        0.47       -8.24     10.01 o 
   1   1  26       92.58       93.52     32.15 o 
                                                 
